# Supplementary material for: A SNP of HD-ZIP I transcription factor leads to distortion of trichome morphology in cucumber (Cucumis sativus L.)
Source: BMC Plant Biol. 2021 Apr 16;21:182. doi: 10.1186/s12870-021-02955-1 (PMC8052656; doi:10.1186/s12870-021-02955-1)
Supplement: Supplementary file 6 — Additional file 6 Table S1 List of primers used in this study. [file 12870_2021_2955_MOESM6_ESM.xlsx]

## Sheet: Sheet1
A SNP of HD-ZIP I transcription factor leads to distortion of trichome morphology in cucumber (Cucumis sativus L.)
Leyu Zhang1, Duo Lv1, Jian Pan1, Keyan Zhang1, Haifan Wen1, Yue Chen1, Hui Du1, Huanle He1, Run Cai1,2, Junsong Pan1*, Gang Wang1*
1School of Agriculture and Biology, Shanghai Jiao Tong University, Shanghai 200240, China.
2State Key Laboratory of Vegetable Germplasm Innovation, Tianjin 300384, China.
Table S1. List of primers used in this study
Primer name	position	Forward sequence	Reverse sequence
SSR04724	11217523	CTTTTCGCATTTCTTGACCA	CCACATTTCTAAGACCATGGTAGA
inde3-14	30462854	GCATCAACAACCAACAAATG	GGTTTACGAATGTTAG
indel3-42	30377191	TAGATTGAGAATACCG	GATATGGACGGTTGGTA
indel3-56	29786564	CCAATAGATAATCCTTC	GTTATGTTCTTTAGGCTCC
indel3-70	28786098	GGCCCATTGATGTCGATC	CGTCTGGATTGGGAG
inde3-27	28751675	GAGGATTTCAATGGAC	GGGATTGGAGATGGGCT
SSR11397	31396141	GAGGATGAAATAGTTGTCACTGAA	TGATGCCCAATAAAACCCTT
SSR13974	32586456	ATGGAGTGTCAAGCAAGCAA	ATTGGGATTAGCAGCTTCCC
SNP2	28981738	CAAGTTAAAATCATGTGC	TGAAAGGGAAGTGGATTTG
SNP3	29033252	CAATTAGAATGGAGTTTGAC	GCCATTGAAATTTCCACC
SNP4	29046659	GTCAATTTCTCTCTCGT	CAACCCATTCTTCTTTTAAC
SNP5	29130753	TACTGGAAGAGCATAGG	CCCAATAATTACCTG
SNP7	29767929	CTTATTTGGCGGTAGGAAC	CAGCTTTACTCAGTGTCC
dcaps-M		GGGAATTTGGAGAAGAAGAAGC	TGGCATCAAACTCCTGTTCTA
pB42AD-Mict-L130F		gattatgcctctcccgaattcATGGAATGGGCTACAGGAAGTTT	agaagtccaaagcttctcgagCTACTGGGGATGGTAAGAGGATGG
pLacZ-proFLS		tttgatattggatcggaattcAATATGGACAAGTCTGTGTTCACATAGC	atacagagcacatgcctcgagTTTTGTTTTCGGTGAGGAGAGAA
pLacZ-proTT4		tttgatattggatcggaattcATACTCCACCAAAAACTCACAGTTGA	atacagagcacatgcctcgagTGATATGGAAAGAGTTTTTATTAATTACTGA
pLacZ-proCER26		tttgatattggatcggaattcTTAAATCTCAATATATATTTTTAAAATAATAAATCAT	atacagagcacatgcctcgagGGCGGGAGGAGTCGGATT
pLacZ-proMYB36		tttgatattggatcggaattcACTTATTCTCTCATTTTCATCAGTGTTTAA	atacagagcacatgcctcgagTCTTTTGCCCCCTTTTCCTC
qRT-HB1		TGGGCTGCTGTTGAGAAGATGAAG	TTCACCCATTGTCTTTGCGTTTGC
qRT-AIF4		GACTCGCTGGAGCAGAGCAATTC	CAGTTTCCCACCGTCTTCACCTTC
qRT-SPL9		GATTCCGGCGTCCACCACAAC	CTAACGGCGGCGAGGCTTTG
qRT-GID1B
qRT-JAZ1
qRT-IAA16		TCCATGACACTGTTGATGCCGATG	ACTGCCCGCTTTTCCTCATTTCC
