# Supplementary material for: A SNP of HD-ZIP I transcription factor leads to distortion of trichome morphology in cucumber (Cucumis sativus L.)
Source: BMC Plant Biol. 2021 Apr 16;21:182. doi: 10.1186/s12870-021-02955-1 (PMC8052656; doi:10.1186/s12870-021-02955-1)
Supplement: Supplementary file 7 — Additional file 7 Table S2 List of genes that are differentially expressed in the wild-type and mict-L130F mutant. [file 12870_2021_2955_MOESM7_ESM.xlsx]

## Sheet: mict-L130F vs WD1 
A SNP of HD-ZIP I transcription factor leads to distortion of trichome morphology in cucumber (Cucumis sativus L.)
Leyu Zhang1, Duo Lv1, Jian Pan1, Keyan Zhang1, Haifan Wen1, Yue Chen1, Hui Du1, Huanle He1, Run Cai1,2, Junsong Pan1*, Gang Wang1*
1School of Agriculture and Biology, Shanghai Jiao Tong University, Shanghai 200240, China.
2State Key Laboratory of Vegetable Germplasm Innovation, Tianjin 300384, China.
Table S2. List of genes that are differentially expressed in the wild-type and mict-L130F mutant
id	mict-L130F expression	WD1 expression	log2FoldChange	pval	Description
Csa7G044810	330.091	20.1152	4.03651	7.93232e-16	gi|700188308|gb|KGN43541.1| hypothetical protein Csa_7G044810 [Cucumis sativus]
Csa3G813300	1462.47	296.556	2.30203	1.0031e-11	gi|449437642|ref|XP_004136600.1| PREDICTED: ovarian cancer-associated gene 2 protein homolog [Cucumis sativus] &gt;gi|700204228|gb|KGN59361.1| hypothetical protein Csa_3G813300 [Cucumis sativus]
Csa1G064750	986.801	196.12	2.33102	1.88797e-11	gi|700209457|gb|KGN64553.1| hypothetical protein Csa_1G064750 [Cucumis sativus]
Csa3G145780	41208.6	12994.5	1.66504	7.63511e-09	gi|449432666|ref|XP_004134120.1| PREDICTED: early light-induced protein 1, chloroplastic [Cucumis sativus] &gt;gi|700201808|gb|KGN56941.1| hypothetical protein Csa_3G145780 [Cucumis sativus]
Csa3G159450	2449.95	472.391	2.3747	7.82581e-09	gi|449432868|ref|XP_004134220.1| PREDICTED: bidirectional sugar transporter SWEET17 [Cucumis sativus] &gt;gi|700201992|gb|KGN57125.1| hypothetical protein Csa_3G159450 [Cucumis sativus]
Csa7G447000	2033.91	563.828	1.85093	7.91585e-09	gi|449448174|ref|XP_004141841.1| PREDICTED: homeobox-leucine zipper protein GLABRA 2 [Cucumis sativus] &gt;gi|700190152|gb|KGN45385.1| hypothetical protein Csa_7G447000 [Cucumis sativus]
Csa3G600020	18347.9	5156.91	1.83104	6.76532e-08	gi|449455938|ref|XP_004145707.1| PREDICTED: chalcone synthase 2 [Cucumis sativus] &gt;gi|700203128|gb|KGN58261.1| hypothetical protein Csa_3G600020 [Cucumis sativus]
Csa4G038620	1060.39	295.722	1.84228	1.24305e-07	gi|449462884|ref|XP_004149165.1| PREDICTED: anthocyanidin 3-O-glucosyltransferase 5-like [Cucumis sativus] &gt;gi|700198086|gb|KGN53244.1| hypothetical protein Csa_4G038620 [Cucumis sativus]
Csa6G147460	2481.23	584.473	2.08585	1.29537e-07	gi|449456028|ref|XP_004145752.1| PREDICTED: phenylalanine ammonia-lyase-like [Cucumis sativus] &gt;gi|700191648|gb|KGN46852.1| hypothetical protein Csa_6G147460 [Cucumis sativus]
Csa3G680120	2542.75	843.84	1.59135	2.13515e-07	gi|778682682|ref|XP_004150838.2| PREDICTED: galactinol synthase 1-like [Cucumis sativus] &gt;gi|700203412|gb|KGN58545.1| hypothetical protein Csa_3G680120 [Cucumis sativus]
Csa2G429030	245.916	28.6948	3.0993	2.83258e-07	gi|449468295|ref|XP_004151857.1| PREDICTED: benzyl alcohol O-benzoyltransferase-like [Cucumis sativus] &gt;gi|700208211|gb|KGN63330.1| hypothetical protein Csa_2G429030 [Cucumis sativus]
Csa1G043010	1618.57	534.323	1.59894	3.36255e-07	gi|700209101|gb|KGN64197.1| hypothetical protein Csa_1G043010 [Cucumis sativus]
Csa3G645940	567.892	157.309	1.85202	7.34382e-07	gi|449453375|ref|XP_004144433.1| PREDICTED: protein TIFY 11A [Cucumis sativus] &gt;gi|700203323|gb|KGN58456.1| hypothetical protein Csa_3G645940 [Cucumis sativus]
Csa1G597690	604.621	171.937	1.81415	1.12739e-06	gi|449452598|ref|XP_004144046.1| PREDICTED: protein TIFY 10A [Cucumis sativus] &gt;gi|700211226|gb|KGN66322.1| hypothetical protein Csa_1G597690 [Cucumis sativus]
Csa2G224250	471.59	110.001	2.10002	1.17741e-06	gi|700206566|gb|KGN61685.1| hypothetical protein Csa_2G224250 [Cucumis sativus]
Csa1G051590	1867.62	681.904	1.45356	4.64038e-06	gi|778658165|ref|XP_011652208.1| PREDICTED: squamosa promoter-binding-like protein 13A [Cucumis sativus] &gt;gi|700209325|gb|KGN64421.1| hypothetical protein Csa_1G051590 [Cucumis sativus]
Csa2G433350	2677.7	1010.02	1.4066	5.11033e-06	gi|449468398|ref|XP_004151908.1| PREDICTED: 4-coumarate--CoA ligase 2 [Cucumis sativus]
Csa7G431440	8855.94	3475.7	1.34934	5.69317e-06	gi|700189979|gb|KGN45212.1| hypothetical protein Csa_7G431440 [Cucumis sativus]
Csa7G433310	1078.61	386.256	1.48154	6.44342e-06	gi|778729153|ref|XP_011659539.1| PREDICTED: (6-4)DNA photolyase [Cucumis sativus] &gt;gi|700190069|gb|KGN45302.1| hypothetical protein Csa_7G433310 [Cucumis sativus]
Csa3G114500	2569.86	1008.51	1.34946	8.84266e-06	gi|449431922|ref|XP_004133749.1| PREDICTED: receptor-like cytosolic serine/threonine-protein kinase RBK1 [Cucumis sativus] &gt;gi|700201177|gb|KGN56310.1| hypothetical protein Csa_3G114500 [Cucumis sativus]
Csa2G033330	1232.22	464.184	1.4085	1.08413e-05	gi|449454042|ref|XP_004144765.1| PREDICTED: dnaJ homolog subfamily B member 8 [Cucumis sativus] &gt;gi|700205859|gb|KGN60978.1| hypothetical protein Csa_2G033330 [Cucumis sativus]
Csa6G518390	174.266	33.5446	2.37714	1.5389e-05	gi|449434302|ref|XP_004134935.1| PREDICTED: taxadien-5-alpha-ol O-acetyltransferase [Cucumis sativus] &gt;gi|700194080|gb|KGN49284.1| hypothetical protein Csa_6G518390 [Cucumis sativus]
Csa3G827220	296.757	81.7651	1.85972	1.67469e-05	gi|700204446|gb|KGN59579.1| hypothetical protein Csa_3G827220 [Cucumis sativus]
Csa7G031580	1279	500.695	1.35301	2.14264e-05	gi|778723425|ref|XP_004144555.2| PREDICTED: probable E3 ubiquitin-protein ligase XERICO isoform X2 [Cucumis sativus] &gt;gi|700188164|gb|KGN43397.1| hypothetical protein Csa_7G031580 [Cucumis sativus]
Csa5G638330	824.589	306.32	1.42864	3.51181e-05	gi|449447402|ref|XP_004141457.1| PREDICTED: chorismate mutase 1, chloroplastic [Cucumis sativus] &gt;gi|700197317|gb|KGN52494.1| hypothetical protein Csa_5G638330 [Cucumis sativus]
Csa1G278490	66.4688	5.28313	3.65321	4.5802e-05	-
Csa6G151810	88.996	9.80814	3.18169	5.01623e-05	gi|700191740|gb|KGN46944.1| hypothetical protein Csa_6G151810 [Cucumis sativus]
Csa3G134910	787.794	307.17	1.35878	5.24634e-05	gi|449432542|ref|XP_004134058.1| PREDICTED: dCTP pyrophosphatase 1-like [Cucumis sativus] &gt;gi|700201710|gb|KGN56843.1| hypothetical protein Csa_3G134910 [Cucumis sativus]
Csa4G064690	222.755	58.0923	1.93904	5.36306e-05	gi|449460068|ref|XP_004147768.1| PREDICTED: 9-cis-epoxycarotenoid dioxygenase NCED3, chloroplastic-like [Cucumis sativus]
Csa7G448810	1568.4	641.612	1.28952	5.40383e-05	gi|449447924|ref|XP_004141716.1| PREDICTED: protein TIFY 10B-like [Cucumis sativus] &gt;gi|700190237|gb|KGN45470.1| hypothetical protein Csa_7G448810 [Cucumis sativus]
Csa6G108510	3352.88	1284.74	1.38393	5.87465e-05	gi|449445471|ref|XP_004140496.1| PREDICTED: naringenin,2-oxoglutarate 3-dioxygenase-like [Cucumis sativus] &gt;gi|700191349|gb|KGN46553.1| Flavanone-3-hydroxylase [Cucumis sativus]
Csa5G577430	3196.09	1219.78	1.38969	6.05761e-05	gi|700196375|gb|KGN51552.1| hypothetical protein Csa_5G577430 [Cucumis sativus]
Csa1G397130	93.0266	12.1721	2.93407	6.90051e-05	gi|700210287|gb|KGN65383.1| hypothetical protein Csa_1G397130 [Cucumis sativus]
Csa3G604110	3419.62	1197.32	1.51402	9.48298e-05	gi|700203142|gb|KGN58275.1| hypothetical protein Csa_3G604110 [Cucumis sativus]
Csa6G504720	3477.87	1570.36	1.14711	9.59226e-05	gi|449434188|ref|XP_004134878.1| PREDICTED: cytochrome P450 84A1 [Cucumis sativus] &gt;gi|700193688|gb|KGN48892.1| hypothetical protein Csa_6G504720 [Cucumis sativus]
Csa3G852600	129.653	23.7814	2.44675	0.000104308	gi|778686458|ref|XP_011652395.1| PREDICTED: cytochrome P450 82A3 [Cucumis sativus] &gt;gi|700204778|gb|KGN59911.1| hypothetical protein Csa_3G852600 [Cucumis sativus]
Csa3G878800	703.234	281.826	1.3192	0.000105833	gi|449437128|ref|XP_004136344.1| PREDICTED: transcription factor HY5 [Cucumis sativus] &gt;gi|700204978|gb|KGN60111.1| hypothetical protein Csa_3G878800 [Cucumis sativus]
Csa3G178550	3986.94	1783.34	1.1607	0.000113971	gi|778679392|ref|XP_004148120.2| PREDICTED: probable protein phosphatase 2C 75 [Cucumis sativus] &gt;gi|700202181|gb|KGN57314.1| hypothetical protein Csa_3G178550 [Cucumis sativus]
Csa4G242890	127.606	27.0693	2.23697	0.000144681	gi|700198831|gb|KGN53989.1| hypothetical protein Csa_4G242890 [Cucumis sativus]
Csa6G445740	631.167	247.881	1.34838	0.000173805	gi|700192957|gb|KGN48161.1| hypothetical protein Csa_6G445740 [Cucumis sativus]
Csa4G629470	2819.72	1240.8	1.18428	0.000184373	gi|449456617|ref|XP_004146045.1| PREDICTED: probable aminotransferase TAT2 [Cucumis sativus] &gt;gi|700199943|gb|KGN55101.1| hypothetical protein Csa_4G629470 [Cucumis sativus]
Csa2G423560	2912.2	1366.15	1.09199	0.000194815	gi|700208157|gb|KGN63276.1| hypothetical protein Csa_2G423560 [Cucumis sativus]
Csa5G210020	864.916	372.377	1.2158	0.00020176	gi|449460894|ref|XP_004148179.1| PREDICTED: omega-hydroxypalmitate O-feruloyl transferase [Cucumis sativus] &gt;gi|700195500|gb|KGN50677.1| hypothetical protein Csa_5G210020 [Cucumis sativus]
Csa7G414490	1654.67	422.675	1.96892	0.000202076	gi|778728368|ref|XP_011659413.1| PREDICTED: short-chain dehydrogenase reductase 3b [Cucumis sativus] &gt;gi|700189819|gb|KGN45052.1| hypothetical protein Csa_7G414490 [Cucumis sativus]
Csa7G072220	2618.12	1089.35	1.26506	0.000224476	gi|778724991|ref|XP_004137096.2| PREDICTED: putative UDP-glucose glucosyltransferase [Cucumis sativus] &gt;gi|700188651|gb|KGN43884.1| Resveratrol/hydroxycinnamic acid O-glucosyltransferase [Cucumis sativus]
Csa7G368750	1251.53	548.324	1.19059	0.000245898	gi|525507322|ref|NP_001267701.1| ABC transporter I family member 19-like [Cucumis sativus] &gt;gi|444237331|gb|AGD93100.1| ABC transporter I family member 19 [Cucumis sativus] &gt;gi|700189441|gb|KGN44674.1| ABC transporter family protein [Cucumis sativus]
Csa5G622440	607.434	242.785	1.32305	0.000250242	-
Csa3G038120	2113.54	950.23	1.15331	0.000254831	gi|449460453|ref|XP_004147960.1| PREDICTED: copper chaperone for superoxide dismutase, chloroplastic/cytosolic [Cucumis sativus] &gt;gi|700200805|gb|KGN55938.1| hypothetical protein Csa_3G038120 [Cucumis sativus]
Csa2G167190	361.205	132.535	1.44644	0.000305932	gi|449458924|ref|XP_004147196.1| PREDICTED: beta-amylase 1, chloroplastic [Cucumis sativus] &gt;gi|700206424|gb|KGN61543.1| hypothetical protein Csa_2G167190 [Cucumis sativus]
Csa7G041330	3514.75	1398.79	1.32925	0.000307165	gi|449453712|ref|XP_004144600.1| PREDICTED: anthocyanidin 3-O-glucoside 2&apos;&apos;-O-glucosyltransferase-like [Cucumis sativus] &gt;gi|700188255|gb|KGN43488.1| hypothetical protein Csa_7G041330 [Cucumis sativus]
Csa7G389490	917.232	299.555	1.61447	0.000358484	gi|449462350|ref|XP_004148904.1| PREDICTED: protein FANTASTIC FOUR 3-like [Cucumis sativus] &gt;gi|700189584|gb|KGN44817.1| hypothetical protein Csa_7G389490 [Cucumis sativus]
Csa6G502850	1910.32	888.808	1.10387	0.000382591	gi|449451545|ref|XP_004143522.1| PREDICTED: mannan endo-1,4-beta-mannosidase 7 [Cucumis sativus] &gt;gi|700193645|gb|KGN48849.1| Endo-1,4-beta-mannosidase protein 2 [Cucumis sativus]
Csa7G025740	1274.84	592.163	1.10625	0.000382863	gi|449454303|ref|XP_004144895.1| PREDICTED: mitochondrial phosphate carrier protein 1, mitochondrial [Cucumis sativus] &gt;gi|700188120|gb|KGN43353.1| hypothetical protein Csa_7G025740 [Cucumis sativus]
Csa6G500450	184.355	53.3761	1.78822	0.000404012	gi|449451619|ref|XP_004143559.1| PREDICTED: xyloglucan galactosyltransferase KATAMARI1 homolog [Cucumis sativus]
Csa3G183920	5689.53	2802.86	1.02141	0.000426166	gi|449445997|ref|XP_004140758.1| PREDICTED: beta-carotene hydroxylase 2, chloroplastic-like [Cucumis sativus] &gt;gi|700202277|gb|KGN57410.1| hypothetical protein Csa_3G183920 [Cucumis sativus]
Csa2G222090	896.3	398.649	1.16886	0.000447897	gi|449455300|ref|XP_004145391.1| PREDICTED: chlorophyllase-2, chloroplastic [Cucumis sativus] &gt;gi|700206547|gb|KGN61666.1| hypothetical protein Csa_2G222090 [Cucumis sativus]
Csa1G535800	513.231	212.938	1.26918	0.000458637	gi|449475108|ref|XP_004154377.1| PREDICTED: uncharacterized protein LOC101217326 [Cucumis sativus] &gt;gi|700210780|gb|KGN65876.1| hypothetical protein Csa_1G535800 [Cucumis sativus]
Csa3G011620	3807.63	1886.21	1.0134	0.000474956	gi|449462019|ref|XP_004148739.1| PREDICTED: transcription factor MYC2-like [Cucumis sativus] &gt;gi|700200626|gb|KGN55759.1| Transcription factor AtMYC2 [Cucumis sativus]
Csa6G409380	1286.7	600.119	1.10035	0.000483977	gi|449444655|ref|XP_004140089.1| PREDICTED: sugar transporter ERD6-like 7 [Cucumis sativus] &gt;gi|700192677|gb|KGN47881.1| hypothetical protein Csa_6G409380 [Cucumis sativus]
Csa3G119850	3296.47	1626.24	1.01938	0.00048449	gi|778677016|ref|XP_011650712.1| PREDICTED: common plant regulatory factor 1-like isoform X1 [Cucumis sativus] &gt;gi|778677018|ref|XP_011650713.1| PREDICTED: common plant regulatory factor 1-like isoform X1 [Cucumis sativus] &gt;gi|700201322|gb|KGN56455.1| hypothetical protein Csa_3G119850 [Cucumis sativus]
Csa1G181360	3368.65	1431.99	1.23415	0.000494266	gi|449443522|ref|XP_004139526.1| PREDICTED: ABC transporter I family member 20 [Cucumis sativus] &gt;gi|700209927|gb|KGN65023.1| hypothetical protein Csa_1G181360 [Cucumis sativus]
Csa1G021950	324.586	116.903	1.47329	0.000525846	gi|700208709|gb|KGN63805.1| hypothetical protein Csa_1G021950 [Cucumis sativus]
Csa3G019400	349.627	134.497	1.37824	0.000526077	gi|449458972|ref|XP_004147220.1| PREDICTED: ethylene-responsive transcription factor ERF039-like [Cucumis sativus] &gt;gi|700200716|gb|KGN55849.1| hypothetical protein Csa_3G019400 [Cucumis sativus]
Csa2G034620	957.56	437.318	1.13068	0.000617539	gi|449454000|ref|XP_004144744.1| PREDICTED: transcription factor bHLH149 [Cucumis sativus] &gt;gi|700205890|gb|KGN61009.1| hypothetical protein Csa_2G034620 [Cucumis sativus]
Csa3G848160	327.235	123.01	1.41155	0.000655596	gi|700204673|gb|KGN59806.1| hypothetical protein Csa_3G848160 [Cucumis sativus]
Csa3G651800	123.293	31.0783	1.98811	0.00065588	gi|700203363|gb|KGN58496.1| hypothetical protein Csa_3G651800 [Cucumis sativus]
Csa5G567800	2730.95	1334.32	1.0333	0.000672753	gi|449464804|ref|XP_004150119.1| PREDICTED: 21 kDa protein-like [Cucumis sativus] &gt;gi|700196303|gb|KGN51480.1| hypothetical protein Csa_5G567800 [Cucumis sativus]
Csa3G149960	57.0675	6.13843	3.21673	0.00071524	gi|700201883|gb|KGN57016.1| hypothetical protein Csa_3G149960 [Cucumis sativus]
Csa6G344270	222.553	73.5355	1.59764	0.000763216	gi|778714952|ref|XP_011657312.1| PREDICTED: chaperone protein dnaJ 10 [Cucumis sativus] &gt;gi|700192294|gb|KGN47498.1| hypothetical protein Csa_6G344270 [Cucumis sativus]
Csa1G064730	88.8077	16.7911	2.40299	0.000773882	gi|512124346|emb|CCL98007.1| GA 2-oxidase, partial [Cucumis sativus] &gt;gi|700209455|gb|KGN64551.1| hypothetical protein Csa_1G064730 [Cucumis sativus]
Csa1G555600	480.469	206.237	1.22014	0.000783188	gi|449435946|ref|XP_004135755.1| PREDICTED: transcription factor bHLH149-like [Cucumis sativus] &gt;gi|700210879|gb|KGN65975.1| hypothetical protein Csa_1G555600 [Cucumis sativus]
Csa3G176240	656.431	249.415	1.3961	0.000800805	gi|778679325|ref|XP_004148138.2| PREDICTED: 21 kDa protein [Cucumis sativus] &gt;gi|700202143|gb|KGN57276.1| hypothetical protein Csa_3G176245 [Cucumis sativus]
Csa3G821590	665.341	305.492	1.12296	0.000811327	gi|449438002|ref|XP_004136779.1| PREDICTED: protein STRICTOSIDINE SYNTHASE-LIKE 2 [Cucumis sativus] &gt;gi|700204323|gb|KGN59456.1| hypothetical protein Csa_3G821590 [Cucumis sativus]
Csa2G381650	830.477	385.26	1.10811	0.000813246	gi|663070919|ref|NP_001284656.1| uncharacterized protein LOC103488299 [Cucumis melo] &gt;gi|449441922|ref|XP_004138731.1| PREDICTED: transcription factor HY5 [Cucumis sativus] &gt;gi|323099915|gb|ADX23549.1| bZIP2 [Cucumis melo] &gt;gi|700207820|gb|KGN62939.1| hypothetical protein Csa_2G381650 [Cucumis sativus]
Csa2G035460	117.311	27.1082	2.11353	0.00084972	gi|778674040|ref|XP_011650115.1| PREDICTED: leucine aminopeptidase 3, chloroplastic-like [Cucumis sativus] &gt;gi|700205927|gb|KGN61046.1| hypothetical protein Csa_2G035460 [Cucumis sativus]
Csa1G575190	7829.61	3826.36	1.03297	0.00087567	gi|700211107|gb|KGN66203.1| hypothetical protein Csa_1G575190 [Cucumis sativus]
Csa3G914590	2667.98	1212.94	1.13725	0.000891679	gi|778688229|ref|XP_004148378.2| PREDICTED: WD repeat-containing protein RUP2-like [Cucumis sativus] &gt;gi|700205346|gb|KGN60479.1| Ubiquitin ligase protein cop1 [Cucumis sativus]
Csa2G271410	3239.05	1366.96	1.2446	0.000910136	gi|449458684|ref|XP_004147077.1| PREDICTED: zeta-carotene desaturase, chloroplastic/chromoplastic-like [Cucumis sativus] &gt;gi|700206830|gb|KGN61949.1| hypothetical protein Csa_2G271410 [Cucumis sativus]
Csa4G242880	1684.13	712.443	1.24115	0.000939884	gi|449466219|ref|XP_004150824.1| PREDICTED: uncharacterized protein LOC101204811 [Cucumis sativus] &gt;gi|700198830|gb|KGN53988.1| hypothetical protein Csa_4G242880 [Cucumis sativus]
Csa7G061200	2973.77	1473.71	1.01284	0.000941561	gi|449438175|ref|XP_004136865.1| PREDICTED: non-specific lipid-transfer protein-like protein At5g64080 [Cucumis sativus] &gt;gi|700188469|gb|KGN43702.1| hypothetical protein Csa_7G061200 [Cucumis sativus]
Csa5G604280	1948.81	909.354	1.09968	0.000946246	gi|778705305|ref|XP_011655668.1| PREDICTED: protein NRT1/ PTR FAMILY 4.6-like [Cucumis sativus] &gt;gi|312386491|gb|ADQ74764.1| nitrate transporter 1.2a [Cucumis sativus] &gt;gi|700196706|gb|KGN51883.1| hypothetical protein Csa_5G604280 [Cucumis sativus]
Csa2G418950	593.794	257.655	1.20452	0.000955333	gi|449468350|ref|XP_004151884.1| PREDICTED: septum-promoting GTP-binding protein 1 [Cucumis sativus] &gt;gi|700208141|gb|KGN63260.1| hypothetical protein Csa_2G418950 [Cucumis sativus]
Csa5G099500	711.552	291.176	1.28907	0.00100814	gi|449466869|ref|XP_004151148.1| PREDICTED: protein YLS3 [Cucumis sativus] &gt;gi|700194571|gb|KGN49748.1| hypothetical protein Csa_5G099500 [Cucumis sativus]
Csa6G314140	98.1992	21.979	2.15959	0.00108895	gi|449464744|ref|XP_004150089.1| PREDICTED: uncharacterized protein LOC101211619 isoform X1 [Cucumis sativus] &gt;gi|700192210|gb|KGN47414.1| hypothetical protein Csa_6G314140 [Cucumis sativus]
Csa5G146260	572.258	257.75	1.15069	0.00119011	gi|449456456|ref|XP_004145965.1| PREDICTED: RING-H2 finger protein ATL79-like [Cucumis sativus] &gt;gi|700194775|gb|KGN49952.1| hypothetical protein Csa_5G146260 [Cucumis sativus]
Csa1G049460	543.561	244.181	1.15449	0.00125712	gi|449469588|ref|XP_004152501.1| PREDICTED: BTB/POZ and TAZ domain-containing protein 1 [Cucumis sativus] &gt;gi|700209260|gb|KGN64356.1| Protein binding protein [Cucumis sativus]
Csa2G295420	10934.8	4781.7	1.19333	0.00127239	gi|778670110|ref|XP_011649372.1| PREDICTED: calcium uniporter protein 2, mitochondrial-like isoform X1 [Cucumis sativus] &gt;gi|700206947|gb|KGN62066.1| hypothetical protein Csa_2G295420 [Cucumis sativus]
Csa6G500600	4927.6	2031.27	1.2785	0.00132665	gi|449451457|ref|XP_004143478.1| PREDICTED: inositol-3-phosphate synthase [Cucumis sativus] &gt;gi|700193564|gb|KGN48768.1| hypothetical protein Csa_6G500600 [Cucumis sativus]
Csa6G445770	3337.02	880.769	1.92172	0.00134839	gi|778717128|ref|XP_004143356.2| PREDICTED: phenylalanine ammonia-lyase-like [Cucumis sativus] &gt;gi|700192960|gb|KGN48164.1| hypothetical protein Csa_6G445770 [Cucumis sativus]
Csa6G487600	2210.52	1008.04	1.13284	0.00137055	gi|449448410|ref|XP_004141959.1| PREDICTED: stress enhanced protein 2, chloroplastic [Cucumis sativus] &gt;gi|700193235|gb|KGN48439.1| hypothetical protein Csa_6G487600 [Cucumis sativus]
Csa7G391240	478.867	193.106	1.31023	0.00137455	gi|589269155|ref|NP_001277149.1| gibberellin receptor GID1B-like [Cucumis sativus] &gt;gi|586941278|emb|CCG14220.1| putative GA GID1b receptor [Cucumis sativus] &gt;gi|700189614|gb|KGN44847.1| hypothetical protein Csa_7G391240 [Cucumis sativus]
Csa1G132110	2589.16	1208.13	1.09971	0.00142059	gi|449443369|ref|XP_004139450.1| PREDICTED: uncharacterized protein LOC101217269 [Cucumis sativus] &gt;gi|700209754|gb|KGN64850.1| hypothetical protein Csa_1G132110 [Cucumis sativus]
Csa4G641760	135.808	36.8721	1.88097	0.00151146	gi|449447275|ref|XP_004141394.1| PREDICTED: isoflavone 2&apos;-hydroxylase-like [Cucumis sativus] &gt;gi|700200086|gb|KGN55244.1| hypothetical protein Csa_4G641760 [Cucumis sativus]
Csa5G206420	399.034	151.34	1.39872	0.00169037	gi|778701287|ref|XP_004150750.2| PREDICTED: leucoanthocyanidin dioxygenase-like [Cucumis sativus] &gt;gi|700195485|gb|KGN50662.1| hypothetical protein Csa_5G206420 [Cucumis sativus]
Csa6G151100	666.206	314.131	1.0846	0.00181523	gi|700191718|gb|KGN46922.1| hypothetical protein Csa_6G151100 [Cucumis sativus]
Csa1G574880	918.986	458.523	1.00305	0.00187848	gi|449435774|ref|XP_004135669.1| PREDICTED: probable protein phosphatase 2C 6 [Cucumis sativus] &gt;gi|700211075|gb|KGN66171.1| hypothetical protein Csa_1G574880 [Cucumis sativus]
Csa3G837040	139.55	43.8265	1.67091	0.00192983	gi|778685819|ref|XP_011652280.1| PREDICTED: uncharacterized protein LOC105435007 [Cucumis sativus] &gt;gi|700204538|gb|KGN59671.1| hypothetical protein Csa_3G837040 [Cucumis sativus]
Csa3G119240	217.3	79.6509	1.44793	0.00195889	gi|449432008|ref|XP_004133792.1| PREDICTED: homeobox-leucine zipper protein ATHB-12 [Cucumis sativus] &gt;gi|700201257|gb|KGN56390.1| hypothetical protein Csa_3G119240 [Cucumis sativus]
Csa1G589640	1064.63	529.449	1.00779	0.00199496	gi|778663010|ref|XP_011659994.1| PREDICTED: 28S ribosomal protein S16, mitochondrial [Cucumis sativus] &gt;gi|700211161|gb|KGN66257.1| hypothetical protein Csa_1G589640 [Cucumis sativus]
Csa1G010940	3261.01	1584.97	1.04086	0.0020683	gi|700208595|gb|KGN63691.1| hypothetical protein Csa_1G010940 [Cucumis sativus]
Csa4G038690	412.483	182.761	1.17438	0.00219103	gi|449462860|ref|XP_004149153.1| PREDICTED: scarecrow-like protein 4 [Cucumis sativus] &gt;gi|700198094|gb|KGN53252.1| hypothetical protein Csa_4G038690 [Cucumis sativus]
Csa2G352960	4558.59	2108.6	1.1123	0.00220823	gi|700207298|gb|KGN62417.1| hypothetical protein Csa_2G352960 [Cucumis sativus]
Csa6G125250	825.148	410.132	1.00857	0.00245681	gi|449444382|ref|XP_004139954.1| PREDICTED: probable flavin-containing monooxygenase 1 [Cucumis sativus] &gt;gi|700191507|gb|KGN46711.1| hypothetical protein Csa_6G125250 [Cucumis sativus]
Csa6G452640	1237.85	548.964	1.17306	0.00291151	gi|778717506|ref|XP_011657706.1| PREDICTED: uncharacterized protein LOC105435886 [Cucumis sativus] &gt;gi|700193059|gb|KGN48263.1| hypothetical protein Csa_6G452640 [Cucumis sativus]
Csa1G612920	390.81	129.439	1.59419	0.00299573	gi|700211372|gb|KGN66468.1| hypothetical protein Csa_1G612920 [Cucumis sativus]
Csa5G623560	715.559	355.406	1.0096	0.00324807	gi|778706710|ref|XP_011655898.1| PREDICTED: scarecrow-like protein 3 isoform X2 [Cucumis sativus] &gt;gi|700197115|gb|KGN52292.1| hypothetical protein Csa_5G623560 [Cucumis sativus]
Csa1G046250	479.23	231.513	1.04963	0.00330695	gi|449469558|ref|XP_004152486.1| PREDICTED: FAS-associated factor 2-like isoform X1 [Cucumis sativus] &gt;gi|700209232|gb|KGN64328.1| hypothetical protein Csa_1G046250 [Cucumis sativus]
Csa6G493910	483.246	227.802	1.08498	0.00356581	gi|778718556|ref|XP_011657884.1| PREDICTED: uncharacterized protein LOC105435909 [Cucumis sativus] &gt;gi|700193379|gb|KGN48583.1| hypothetical protein Csa_6G493910 [Cucumis sativus]
Csa7G012410	3601.13	1785.91	1.01179	0.00363558	gi|449454207|ref|XP_004144847.1| PREDICTED: heavy metal-associated isoprenylated plant protein 26-like [Cucumis sativus] &gt;gi|700188019|gb|KGN43252.1| hypothetical protein Csa_7G012410 [Cucumis sativus]
Csa3G247880	180.215	68.4218	1.3972	0.00387151	gi|449455756|ref|XP_004145617.1| PREDICTED: zinc finger protein CONSTANS-LIKE 1 [Cucumis sativus] &gt;gi|700202543|gb|KGN57676.1| hypothetical protein Csa_3G247880 [Cucumis sativus]
Csa4G309180	13267.2	5125.12	1.37221	0.00405388	gi|525507282|ref|NP_001267681.1| vacuolar cation/proton exchanger 1-like [Cucumis sativus] &gt;gi|778689092|ref|XP_011652900.1| PREDICTED: vacuolar cation/proton exchanger 1-like isoform X1 [Cucumis sativus] &gt;gi|402797827|gb|AFQ99295.1| cation exchanger CAX3 [Cucumis sativus] &gt;gi|700199222|gb|KGN54380.1| Vacuolar cation/proton exchanger 1a [Cucumis sativus]
Csa2G358860	205.026	83.6704	1.29302	0.00415552	gi|700207396|gb|KGN62515.1| hypothetical protein Csa_2G358860 [Cucumis sativus]
Csa4G361820	5080.58	2351.62	1.11134	0.00446093	gi|449449759|ref|XP_004142632.1| PREDICTED: NAC domain-containing protein 2-like [Cucumis sativus] &gt;gi|700199390|gb|KGN54548.1| hypothetical protein Csa_4G361820 [Cucumis sativus]
Csa5G150450	294.176	132.234	1.15358	0.00491901	gi|659074028|ref|XP_008437383.1| PREDICTED: uncharacterized protein LOC103482815 [Cucumis melo]
Csa1G050270	977.849	468.148	1.06265	0.00501397	gi|449469620|ref|XP_004152517.1| PREDICTED: uncharacterized protein LOC101213560 [Cucumis sativus] &gt;gi|700209292|gb|KGN64388.1| hypothetical protein Csa_1G050270 [Cucumis sativus]
Csa7G169590	90.4418	26.7515	1.75737	0.00510215	gi|700188845|gb|KGN44078.1| hypothetical protein Csa_7G169590 [Cucumis sativus]
Csa6G490190	397.285	185.716	1.09708	0.00529148	gi|449448344|ref|XP_004141926.1| PREDICTED: uncharacterized protein LOC101218926 [Cucumis sativus] &gt;gi|700193300|gb|KGN48504.1| hypothetical protein Csa_6G490190 [Cucumis sativus]
Csa1G586860	114.323	37.1069	1.62335	0.00533072	gi|700211128|gb|KGN66224.1| hypothetical protein Csa_1G586860 [Cucumis sativus]
Csa4G378260	2947.46	1296.25	1.18513	0.00536021	gi|700199457|gb|KGN54615.1| hypothetical protein Csa_4G378260 [Cucumis sativus]
Csa6G084580	3000.39	1304.74	1.20138	0.00548487	gi|778711460|ref|XP_004140684.2| PREDICTED: dirigent protein 7-like [Cucumis sativus] &gt;gi|700191120|gb|KGN46324.1| hypothetical protein Csa_6G084580 [Cucumis sativus]
Csa5G468980	37.3475	3.80645	3.2945	0.0057106	gi|700195979|gb|KGN51156.1| hypothetical protein Csa_5G468980 [Cucumis sativus]
Csa6G006830	72.6546	16.8801	2.10573	0.00586303	gi|700190493|gb|KGN45697.1| hypothetical protein Csa_6G006830 [Cucumis sativus]
Csa3G183970	303.059	107.74	1.49204	0.00612971	gi|778679715|ref|XP_011651187.1| PREDICTED: uncharacterized protein LOC105434852 [Cucumis sativus] &gt;gi|700202282|gb|KGN57415.1| hypothetical protein Csa_3G183970 [Cucumis sativus]
Csa6G445750	123.301	42.4901	1.53698	0.0063055	gi|778717121|ref|XP_011657651.1| PREDICTED: phenylalanine ammonia-lyase [Cucumis sativus] &gt;gi|700192958|gb|KGN48162.1| hypothetical protein Csa_6G445750 [Cucumis sativus]
Csa3G074480	267.43	121.737	1.13539	0.00669681	gi|778676040|ref|XP_011650520.1| PREDICTED: uncharacterized protein LOC105434790 [Cucumis sativus] &gt;gi|700200976|gb|KGN56109.1| hypothetical protein Csa_3G074480 [Cucumis sativus]
Csa3G165680	92.2416	25.618	1.84826	0.00675677	gi|449433427|ref|XP_004134499.1| PREDICTED: myb-related protein 308 [Cucumis sativus]
Csa1G002660	465.963	225.508	1.04703	0.00688693	gi|778655371|ref|XP_004138060.2| PREDICTED: probable aspartyl aminopeptidase [Cucumis sativus] &gt;gi|700208401|gb|KGN63497.1| hypothetical protein Csa_1G002660 [Cucumis sativus]
Csa3G188340	59.3747	13.1179	2.17831	0.00706504	gi|700202328|gb|KGN57461.1| hypothetical protein Csa_3G188340 [Cucumis sativus]
Csa3G733230	294.781	132.621	1.15233	0.00731446	gi|449440295|ref|XP_004137920.1| PREDICTED: 18.1 kDa class I heat shock protein-like [Cucumis sativus] &gt;gi|700203685|gb|KGN58818.1| hypothetical protein Csa_3G733230 [Cucumis sativus]
Csa3G188350	2627.93	930.256	1.49823	0.00737434	gi|700202330|gb|KGN57463.1| hypothetical protein Csa_3G188350 [Cucumis sativus]
Csa6G152340	9527.63	4118.56	1.20998	0.00739702	gi|700191744|gb|KGN46948.1| hypothetical protein Csa_6G152340 [Cucumis sativus]
Csa3G133990	1271.26	536.928	1.24345	0.00770189	gi|700201666|gb|KGN56799.1| hypothetical protein Csa_3G133990 [Cucumis sativus]
Csa6G056580	156.01	59.0938	1.40056	0.00773922	gi|449446508|ref|XP_004141013.1| PREDICTED: WAT1-related protein At1g43650 [Cucumis sativus]
Csa5G023910	209.299	93.4364	1.16351	0.00867483	gi|700194434|gb|KGN49611.1| hypothetical protein Csa_5G023910 [Cucumis sativus]
Csa2G347110	358.066	173.272	1.04719	0.00884452	gi|700207153|gb|KGN62272.1| hypothetical protein Csa_2G347110 [Cucumis sativus]
Csa2G004690	4801.23	2303.39	1.05964	0.00927579	gi|449443329|ref|XP_004139432.1| PREDICTED: heat stress transcription factor C-1 [Cucumis sativus] &gt;gi|700205500|gb|KGN60619.1| hypothetical protein Csa_2G004690 [Cucumis sativus]
Csa3G818250	6035.46	2578.33	1.22703	0.00930828	gi|525507013|ref|NP_001267552.1| probable nitrite transporter At1g68570-like [Cucumis sativus] &gt;gi|778674485|ref|XP_011650229.1| PREDICTED: probable nitrite transporter At1g68570-like isoform X1 [Cucumis sativus] &gt;gi|15391731|emb|CAA93316.2| nitrite transporter [Cucumis sativus] &gt;gi|700204283|gb|KGN59416.1| hypothetical protein Csa_3G818250 [Cucumis sativus]
Csa6G000120	1986.14	849.515	1.22525	0.0094733	gi|700190408|gb|KGN45612.1| hypothetical protein Csa_6G000120 [Cucumis sativus]
Csa1G032450	138.261	51.1406	1.43485	0.00961363	gi|449439605|ref|XP_004137576.1| PREDICTED: BTB/POZ and TAZ domain-containing protein 1-like [Cucumis sativus] &gt;gi|700208879|gb|KGN63975.1| Protein binding protein [Cucumis sativus]
Csa6G425840	2745.63	1218.33	1.17223	0.0101268	gi|449444813|ref|XP_004140168.1| PREDICTED: protein YLS9-like [Cucumis sativus] &gt;gi|700192843|gb|KGN48047.1| hypothetical protein Csa_6G425840 [Cucumis sativus]
Csa1G574980	78.7528	23.6528	1.73532	0.0106218	gi|778662774|ref|XP_011659955.1| PREDICTED: MATE efflux family protein 5 [Cucumis sativus] &gt;gi|700211086|gb|KGN66182.1| hypothetical protein Csa_1G574980 [Cucumis sativus]
Csa4G025120	1295.69	612.236	1.08156	0.0108344	gi|449458319|ref|XP_004146895.1| PREDICTED: glycine-rich cell wall structural protein 2 [Cucumis sativus] &gt;gi|700198024|gb|KGN53182.1| hypothetical protein Csa_4G025120 [Cucumis sativus]
Csa5G425400	101.072	34.8781	1.53499	0.0112213	gi|449445075|ref|XP_004140299.1| PREDICTED: protein ODORANT1 [Cucumis sativus] &gt;gi|700195885|gb|KGN51062.1| hypothetical protein Csa_5G425400 [Cucumis sativus]
Csa7G168060	553.74	220.351	1.3294	0.0113634	gi|778725452|ref|XP_011658943.1| PREDICTED: protein RADIALIS-like 1 [Cucumis sativus] &gt;gi|700188840|gb|KGN44073.1| hypothetical protein Csa_7G168060 [Cucumis sativus]
Csa5G604260	142.916	57.1768	1.32167	0.0122426	gi|449434833|ref|XP_004135200.1| PREDICTED: homeobox-leucine zipper protein HAT5 [Cucumis sativus] &gt;gi|700196704|gb|KGN51881.1| Homeobox protein [Cucumis sativus]
Csa1G181330	355.848	151.932	1.22784	0.0123753	gi|449443518|ref|XP_004139524.1| PREDICTED: galactinol synthase 2-like [Cucumis sativus] &gt;gi|700209924|gb|KGN65020.1| hypothetical protein Csa_1G181330 [Cucumis sativus]
Csa2G367210	100.075	34.6382	1.53065	0.0125633	gi|449470108|ref|XP_004152760.1| PREDICTED: cytokinin riboside 5&apos;-monophosphate phosphoribohydrolase LOG1-like [Cucumis sativus] &gt;gi|700207548|gb|KGN62667.1| hypothetical protein Csa_2G367210 [Cucumis sativus]
Csa4G625570	136.681	45.2599	1.5945	0.0130483	gi|449456565|ref|XP_004146019.1| PREDICTED: protein transport protein Sec61 subunit alpha [Cucumis sativus] &gt;gi|700199895|gb|KGN55053.1| hypothetical protein Csa_4G625570 [Cucumis sativus]
Csa4G622800	1698.21	844.035	1.00864	0.0137128	gi|778695599|ref|XP_004146010.2| PREDICTED: peptide methionine sulfoxide reductase B1, chloroplastic isoform X1 [Cucumis sativus] &gt;gi|700199863|gb|KGN55021.1| hypothetical protein Csa_4G622800 [Cucumis sativus]
Csa3G684170	213.362	97.1928	1.13438	0.0137595	gi|778682703|ref|XP_004149742.2| PREDICTED: disease resistance protein RGA2-like [Cucumis sativus] &gt;gi|700203426|gb|KGN58559.1| hypothetical protein Csa_3G684170 [Cucumis sativus]
Csa3G346920	122.379	48.8457	1.32505	0.0142548	gi|449466444|ref|XP_004150936.1| PREDICTED: uncharacterized protein LOC101215155 [Cucumis sativus] &gt;gi|700202712|gb|KGN57845.1| hypothetical protein Csa_3G346920 [Cucumis sativus]
Csa3G890080	210.065	99.0035	1.08528	0.0143634	gi|449436956|ref|XP_004136258.1| PREDICTED: probable pectinesterase/pectinesterase inhibitor 20 [Cucumis sativus] &gt;gi|700205119|gb|KGN60252.1| hypothetical protein Csa_3G890080 [Cucumis sativus]
Csa7G098730	607.014	290.027	1.06554	0.0150697	gi|700188772|gb|KGN44005.1| hypothetical protein Csa_7G098730 [Cucumis sativus]
Csa3G733250	335.199	121.217	1.46742	0.0156326	gi|778683393|ref|XP_004137922.2| PREDICTED: uncharacterized protein LOC101222308 [Cucumis sativus] &gt;gi|700203687|gb|KGN58820.1| hypothetical protein Csa_3G733250 [Cucumis sativus]
Csa3G874390	249.705	123.541	1.01523	0.015899	gi|700204929|gb|KGN60062.1| hypothetical protein Csa_3G874390 [Cucumis sativus]
Csa7G351890	6242.48	2958.31	1.07734	0.0161521	gi|449464108|ref|XP_004149771.1| PREDICTED: putative quinone-oxidoreductase homolog, chloroplastic [Cucumis sativus] &gt;gi|700189393|gb|KGN44626.1| hypothetical protein Csa_7G351890 [Cucumis sativus]
Csa4G001870	97.8781	35.3169	1.47063	0.0162593	gi|700197662|gb|KGN52820.1| hypothetical protein Csa_4G001870 [Cucumis sativus]
Csa4G649660	1651.06	768.514	1.10325	0.0187081	gi|449447195|ref|XP_004141354.1| PREDICTED: uncharacterized protein LOC101217829 isoform X2 [Cucumis sativus] &gt;gi|700200238|gb|KGN55396.1| hypothetical protein Csa_4G649660 [Cucumis sativus]
Csa1G420360	1228.86	339.905	1.85411	0.018807	gi|449457125|ref|XP_004146299.1| PREDICTED: pathogenesis-related protein PR-1 [Cucumis sativus] &gt;gi|700210327|gb|KGN65423.1| hypothetical protein Csa_1G420360 [Cucumis sativus]
Csa2G416770	41.7277	8.18205	2.35047	0.0196814	gi|449468452|ref|XP_004151935.1| PREDICTED: mitogen-activated protein kinase kinase kinase 3-like [Cucumis sativus] &gt;gi|700208119|gb|KGN63238.1| hypothetical protein Csa_2G416770 [Cucumis sativus]
Csa3G118740	1409.7	616.749	1.19263	0.022592	gi|449432006|ref|XP_004133791.1| PREDICTED: auxin-induced protein X15-like [Cucumis sativus] &gt;gi|700201256|gb|KGN56389.1| hypothetical protein Csa_3G118740 [Cucumis sativus]
Csa6G502720	28.5006	3.7691	2.9187	0.0233276	gi|700193630|gb|KGN48834.1| hypothetical protein Csa_6G502720 [Cucumis sativus]
Csa4G051400	49.1743	12.1886	2.01238	0.0242705	gi|700198230|gb|KGN53388.1| hypothetical protein Csa_4G051400 [Cucumis sativus]
Csa4G653480	97.5915	39.513	1.30443	0.0242895	gi|700200329|gb|KGN55487.1| hypothetical protein Csa_4G653480 [Cucumis sativus]
Csa2G354990	186.103	90.6213	1.03818	0.0245997	gi|700207354|gb|KGN62473.1| hypothetical protein Csa_2G354990 [Cucumis sativus]
Csa3G824810	165.084	78.5689	1.07117	0.0247304	gi|778685467|ref|XP_011652222.1| PREDICTED: phosphatidylinositol 3,4,5-trisphosphate 3-phosphatase and dual-specificity protein phosphatase PTEN [Cucumis sativus] &gt;gi|778685470|ref|XP_011652223.1| PREDICTED: phosphatidylinositol 3,4,5-trisphosphate 3-phosphatase and dual-specificity protein phosphatase PTEN [Cucumis sativus] &gt;gi|700204403|gb|KGN59536.1| hypothetical protein Csa_3G824810 [Cu…
Csa7G169070	1755.81	680.914	1.36659	0.0257132	gi|449466805|ref|XP_004151116.1| PREDICTED: protein RADIALIS-like 1 [Cucumis sativus] &gt;gi|700188842|gb|KGN44075.1| hypothetical protein Csa_7G169070 [Cucumis sativus]
Csa6G106800	129.013	47.0816	1.45429	0.0273262	gi|449445489|ref|XP_004140505.1| PREDICTED: calcium-binding protein KIC [Cucumis sativus] &gt;gi|700191324|gb|KGN46528.1| hypothetical protein Csa_6G106800 [Cucumis sativus]
Csa5G636530	217.337	70.7633	1.61886	0.027719	gi|449461929|ref|XP_004148694.1| PREDICTED: ATP-dependent zinc metalloprotease FTSH 6, chloroplastic [Cucumis sativus] &gt;gi|700197284|gb|KGN52461.1| hypothetical protein Csa_5G636530 [Cucumis sativus]
Csa7G447930	149.042	70.0637	1.08898	0.0278756	gi|700190198|gb|KGN45431.1| hypothetical protein Csa_7G447930 [Cucumis sativus]
Csa6G046240	191.427	94.4858	1.01862	0.0285354	gi|449446301|ref|XP_004140910.1| PREDICTED: transcription factor DIVARICATA [Cucumis sativus] &gt;gi|700190842|gb|KGN46046.1| Syringolide-induced protein 1-3-1B [Cucumis sativus]
Csa7G414470	130.657	59.5769	1.13297	0.0286817	gi|449436383|ref|XP_004135972.1| PREDICTED: short-chain dehydrogenase reductase 3b-like isoform X1 [Cucumis sativus] &gt;gi|700189817|gb|KGN45050.1| hypothetical protein Csa_7G414470 [Cucumis sativus]
Csa1G423100	62.0985	19.7821	1.65036	0.0292947	gi|700210356|gb|KGN65452.1| hypothetical protein Csa_1G423100 [Cucumis sativus]
Csa2G373540	44.6111	10.4371	2.09568	0.0295743	gi|449461325|ref|XP_004148392.1| PREDICTED: mitogen-activated protein kinase kinase kinase 1 [Cucumis sativus] &gt;gi|700207692|gb|KGN62811.1| hypothetical protein Csa_2G373540 [Cucumis sativus]
Csa5G577420	50.823	13.6953	1.8918	0.0299842	gi|449458748|ref|XP_004147109.1| PREDICTED: clavaminate synthase-like protein At3g21360 [Cucumis sativus] &gt;gi|700196374|gb|KGN51551.1| hypothetical protein Csa_5G577420 [Cucumis sativus]
Csa3G735040	59.8689	18.6939	1.67924	0.0308622	gi|449440353|ref|XP_004137949.1| PREDICTED: probable membrane-associated kinase regulator 4 [Cucumis sativus] &gt;gi|700203771|gb|KGN58904.1| hypothetical protein Csa_3G735040 [Cucumis sativus]
Csa1G620390	30.4906	4.68486	2.70229	0.0324755	gi|700211432|gb|KGN66528.1| hypothetical protein Csa_1G620390 [Cucumis sativus]
Csa6G185830	11653.8	5430.38	1.10168	0.0329505	gi|449450932|ref|XP_004143216.1| PREDICTED: dehydrodolichyl diphosphate synthase 2 [Cucumis sativus] &gt;gi|700191881|gb|KGN47085.1| hypothetical protein Csa_6G185830 [Cucumis sativus]
Csa3G175740	911.826	390.896	1.22197	0.0332577	gi|778688522|ref|XP_011652768.1| PREDICTED: 21 kDa protein-like [Cucumis sativus] &gt;gi|700202141|gb|KGN57274.1| hypothetical protein Csa_3G175740 [Cucumis sativus]
Csa2G271440	500.484	225.791	1.14834	0.0336624	gi|700206832|gb|KGN61951.1| hypothetical protein Csa_2G271440 [Cucumis sativus]
Csa2G354760	35.7597	7.38657	2.27536	0.0337333	gi|700207331|gb|KGN62450.1| hypothetical protein Csa_2G354760 [Cucumis sativus]
Csa7G432550	2897.59	1359.58	1.09169	0.0338637	gi|449436142|ref|XP_004135853.1| PREDICTED: uncharacterized protein LOC101208051 [Cucumis sativus] &gt;gi|700190040|gb|KGN45273.1| hypothetical protein Csa_7G432550 [Cucumis sativus]
Csa5G506320	137.381	65.9866	1.05794	0.0343669	gi|449466610|ref|XP_004151019.1| PREDICTED: WAT1-related protein At2g39510 [Cucumis sativus] &gt;gi|700196096|gb|KGN51273.1| hypothetical protein Csa_5G506320 [Cucumis sativus]
Csa3G020610	67.5807	12.8504	2.39479	0.0355596	gi|778675425|ref|XP_011650407.1| PREDICTED: uncharacterized protein LOC105434783 [Cucumis sativus] &gt;gi|700200740|gb|KGN55873.1| hypothetical protein Csa_3G020610 [Cucumis sativus]
Csa4G007030	33.9591	7.75186	2.13118	0.0399268	gi|449468922|ref|XP_004152170.1| PREDICTED: aquaporin NIP6-1 [Cucumis sativus] &gt;gi|700197789|gb|KGN52947.1| hypothetical protein Csa_4G007030 [Cucumis sativus]
Csa6G046370	143.765	71.4558	1.00859	0.0404626	gi|700190855|gb|KGN46059.1| hypothetical protein Csa_6G046370 [Cucumis sativus]
Csa6G507480	67.9115	24.122	1.49331	0.0418817	gi|778719853|ref|XP_011658068.1| PREDICTED: uncharacterized protein LOC101217795 [Cucumis sativus] &gt;gi|700193771|gb|KGN48975.1| hypothetical protein Csa_6G507480 [Cucumis sativus]
Csa3G733300	245.81	118.502	1.05263	0.0426361	gi|700203692|gb|KGN58825.1| hypothetical protein Csa_3G733300 [Cucumis sativus]
Csa7G394020	103.34	43.9272	1.23421	0.0456008	gi|700189649|gb|KGN44882.1| hypothetical protein Csa_7G394020 [Cucumis sativus]
Csa4G030990	12.082	0.348832	5.11418	0.0463332	gi|449462872|ref|XP_004149159.1| PREDICTED: uncharacterized protein LOC101212822 [Cucumis sativus] &gt;gi|700198070|gb|KGN53228.1| hypothetical protein Csa_4G030990 [Cucumis sativus]
Csa3G778180	459.795	118.653	1.95424	0.0464401	gi|700204028|gb|KGN59161.1| hypothetical protein Csa_3G778180 [Cucumis sativus]
Csa3G730940	95.2032	43.1362	1.14211	0.0465569	gi|449439851|ref|XP_004137699.1| PREDICTED: uncharacterized protein LOC101207571 [Cucumis sativus] &gt;gi|700203597|gb|KGN58730.1| hypothetical protein Csa_3G730940 [Cucumis sativus]
Csa6G108560	124.855	60.6981	1.04053	0.047033	gi|449445463|ref|XP_004140492.1| PREDICTED: cyclin-U2-1 [Cucumis sativus] &gt;gi|700191354|gb|KGN46558.1| hypothetical protein Csa_6G108560 [Cucumis sativus]
Csa2G377890	109.091	51.064	1.09515	0.0494045	gi|700207734|gb|KGN62853.1| hypothetical protein Csa_2G377890 [Cucumis sativus]
Csa3G127770	0	169.398	#NUM!	6.94385e-21	gi|700201533|gb|KGN56666.1| hypothetical protein Csa_3G127770 [Cucumis sativus]
Csa5G266880	0	778.814	#NUM!	4.55669e-15	gi|449445365|ref|XP_004140443.1| PREDICTED: MLP-like protein 43 [Cucumis sativus] &gt;gi|700195633|gb|KGN50810.1| hypothetical protein Csa_5G266880 [Cucumis sativus]
Csa3G171870	0	357.659	#NUM!	4.21775e-12	gi|449459828|ref|XP_004147648.1| PREDICTED: MLP-like protein 43 [Cucumis sativus] &gt;gi|700202097|gb|KGN57230.1| hypothetical protein Csa_3G171870 [Cucumis sativus]
Csa4G082440	0.352851	175.022	-8.95426	1.21992e-07	gi|449438919|ref|XP_004137235.1| PREDICTED: pathogen-related protein-like [Cucumis sativus] &gt;gi|700198409|gb|KGN53567.1| hypothetical protein Csa_4G082440 [Cucumis sativus]
Csa6G502640	47.3997	265.91	-2.48799	2.01162e-07	gi|449451519|ref|XP_004143509.1| PREDICTED: random slug protein 5-like [Cucumis sativus] &gt;gi|700193622|gb|KGN48826.1| hypothetical protein Csa_6G502640 [Cucumis sativus]
Csa7G432520	1413.19	5430.84	-1.94222	4.00737e-07	gi|449436136|ref|XP_004135850.1| PREDICTED: early nodulin-like protein 2 [Cucumis sativus] &gt;gi|700190037|gb|KGN45270.1| hypothetical protein Csa_7G432520 [Cucumis sativus]
Csa7G004020	2.73178	117.637	-5.42836	5.10378e-07	gi|449461591|ref|XP_004148525.1| PREDICTED: isoflavone reductase-like protein [Cucumis sativus] &gt;gi|700187914|gb|KGN43147.1| hypothetical protein Csa_7G004020 [Cucumis sativus]
Csa1G096090	0.702193	53.5771	-6.2536	1.02298e-06	gi|449459146|ref|XP_004147307.1| PREDICTED: cannabidiolic acid synthase-like [Cucumis sativus]
Csa6G355380	52.9671	250.622	-2.24235	2.42062e-06	gi|449453093|ref|XP_004144293.1| PREDICTED: protein CUP-SHAPED COTYLEDON 3 isoform X2 [Cucumis sativus] &gt;gi|700192315|gb|KGN47519.1| hypothetical protein Csa_6G355380 [Cucumis sativus]
Csa3G171860	0	150.648	#NUM!	6.70461e-06	gi|449459826|ref|XP_004147647.1| PREDICTED: MLP-like protein 31 [Cucumis sativus] &gt;gi|700202096|gb|KGN57229.1| hypothetical protein Csa_3G171860 [Cucumis sativus]
Csa6G516920	134.009	446.378	-1.73594	8.12933e-06	gi|778720673|ref|XP_011658192.1| PREDICTED: sugar carrier protein C-like [Cucumis sativus] &gt;gi|700193980|gb|KGN49184.1| hypothetical protein Csa_6G516920 [Cucumis sativus]
Csa3G730710	63.4681	308.677	-2.282	8.42094e-06	gi|449439823|ref|XP_004137685.1| PREDICTED: protein LURP-one-related 10 [Cucumis sativus] &gt;gi|700203574|gb|KGN58707.1| hypothetical protein Csa_3G730710 [Cucumis sativus]
Csa4G285780	9.89921	184.89	-4.22321	2.33056e-05	gi|700198944|gb|KGN54102.1| Peroxidase [Cucumis sativus]
Csa3G567330	31.8766	162.416	-2.34912	2.87859e-05	gi|700203031|gb|KGN58164.1| hypothetical protein Csa_3G567330 [Cucumis sativus]
Csa7G433950	2.33692	113.053	-5.59624	3.98586e-05	gi|778729197|ref|XP_011659548.1| PREDICTED: pleiotropic drug resistance protein 1-like isoform X1 [Cucumis sativus] &gt;gi|700190084|gb|KGN45317.1| hypothetical protein Csa_7G433950 [Cucumis sativus]
Csa2G372740	275.016	727.833	-1.40409	5.6171e-05	gi|449461349|ref|XP_004148404.1| PREDICTED: uncharacterized protein LOC101220853 [Cucumis sativus] &gt;gi|700207659|gb|KGN62778.1| hypothetical protein Csa_2G372740 [Cucumis sativus]
Csa4G017050	336.329	1409.9	-2.06765	6.23892e-05	gi|778697480|ref|XP_011654331.1| PREDICTED: extensin-2-like [Cucumis sativus] &gt;gi|700197959|gb|KGN53117.1| hypothetical protein Csa_4G017050 [Cucumis sativus]
Csa1G540350	0.330971	74.915	-7.82241	7.77171e-05	gi|700210844|gb|KGN65940.1| hypothetical protein Csa_1G540350 [Cucumis sativus]
Csa7G412840	109.597	339.963	-1.63317	8.65298e-05	gi|778728299|ref|XP_004136150.2| PREDICTED: probable glycerol-3-phosphate acyltransferase 3 [Cucumis sativus] &gt;gi|700189800|gb|KGN45033.1| hypothetical protein Csa_7G412840 [Cucumis sativus]
Csa2G292840	168.117	468.473	-1.4785	9.98836e-05	gi|700206935|gb|KGN62054.1| hypothetical protein Csa_2G292840 [Cucumis sativus]
Csa5G608380	17.9816	102.424	-2.50996	0.000209237	gi|449434658|ref|XP_004135113.1| PREDICTED: AP2/ERF and B3 domain-containing transcription repressor RAV2-like [Cucumis sativus] &gt;gi|700196873|gb|KGN52050.1| DNA-binding protein RAV1 [Cucumis sativus]
Csa6G484010	94.1346	290.422	-1.62535	0.000220376	gi|449461885|ref|XP_004148672.1| PREDICTED: U-box domain-containing protein 27-like [Cucumis sativus] &gt;gi|700193168|gb|KGN48372.1| U-box domain-containing protein 27 [Cucumis sativus]
Csa1G166820	79.04	253.984	-1.68408	0.000249246	gi|778659479|ref|XP_011654499.1| PREDICTED: pentatricopeptide repeat-containing protein At2g13600-like isoform X1 [Cucumis sativus] &gt;gi|778659482|ref|XP_011654503.1| PREDICTED: pentatricopeptide repeat-containing protein At2g13600-like isoform X1 [Cucumis sativus] &gt;gi|778659485|ref|XP_011654510.1| PREDICTED: pentatricopeptide repeat-containing protein At2g13600-like isoform X1 [Cucumis sati…
Csa3G854760	14.1159	105.087	-2.8962	0.000286348	gi|449460165|ref|XP_004147816.1| PREDICTED: probable galacturonosyltransferase-like 1 [Cucumis sativus] &gt;gi|700204798|gb|KGN59931.1| hypothetical protein Csa_3G854760 [Cucumis sativus]
Csa1G002900	316.014	926.852	-1.55235	0.000286688	gi|700208425|gb|KGN63521.1| hypothetical protein Csa_1G002900 [Cucumis sativus]
Csa5G141040	61.7472	457.387	-2.88897	0.000355044	gi|449456474|ref|XP_004145974.1| PREDICTED: cucumisin-like [Cucumis sativus] &gt;gi|700194753|gb|KGN49930.1| hypothetical protein Csa_5G141040 [Cucumis sativus]
Csa6G490920	0	24.5148	#NUM!	0.000385164	gi|700193324|gb|KGN48528.1| hypothetical protein Csa_6G490920 [Cucumis sativus]
Csa4G023020	7.47301	92.1456	-3.62415	0.000398863	gi|449458407|ref|XP_004146939.1| PREDICTED: ethylene-responsive transcription factor ERF106 [Cucumis sativus] &gt;gi|700198009|gb|KGN53167.1| DNA binding protein [Cucumis sativus]
Csa7G061710	3.4961	397.631	-6.82954	0.000432503	gi|700188471|gb|KGN43704.1| hypothetical protein Csa_7G061710 [Cucumis sativus]
Csa1G085390	756.146	1644.45	-1.12087	0.000440831	gi|449462075|ref|XP_004148767.1| PREDICTED: protein indeterminate-domain 2 [Cucumis sativus]
Csa3G826690	102.573	295.128	-1.52469	0.000472336	gi|449459472|ref|XP_004147470.1| PREDICTED: myb-related protein 306-like [Cucumis sativus] &gt;gi|700204442|gb|KGN59575.1| hypothetical protein Csa_3G826690 [Cucumis sativus]
Csa1G614650	24.5604	120.897	-2.29937	0.000512465	gi|778663679|ref|XP_011660136.1| PREDICTED: phospholipase A1-Igamma3, chloroplastic [Cucumis sativus] &gt;gi|700211399|gb|KGN66495.1| hypothetical protein Csa_1G614650 [Cucumis sativus]
Csa2G379990	2280.44	4612.85	-1.01635	0.000579671	gi|449441934|ref|XP_004138737.1| PREDICTED: uncharacterized protein LOC101219952 [Cucumis sativus] &gt;gi|700207800|gb|KGN62919.1| hypothetical protein Csa_2G379990 [Cucumis sativus]
Csa7G072780	6.82944	943.015	-7.10937	0.000579994	gi|700188658|gb|KGN43891.1| NtPRp27-like protein [Cucumis sativus]
Csa4G006070	0	75.5427	#NUM!	0.000587047	gi|700197742|gb|KGN52900.1| hypothetical protein Csa_4G006070 [Cucumis sativus]
Csa6G490930	0	23.0419	#NUM!	0.000625795	gi|700193325|gb|KGN48529.1| hypothetical protein Csa_6G490930 [Cucumis sativus]
Csa5G608550	471.164	1121.02	-1.25051	0.000628568	gi|449434632|ref|XP_004135100.1| PREDICTED: uncharacterized protein LOC101220964 [Cucumis sativus] &gt;gi|700196890|gb|KGN52067.1| hypothetical protein Csa_5G608550 [Cucumis sativus]
Csa4G285770	105.202	964.244	-3.19623	0.000675419	gi|449448788|ref|XP_004142147.1| PREDICTED: peroxidase 2-like [Cucumis sativus] &gt;gi|700198943|gb|KGN54101.1| Peroxidase [Cucumis sativus]
Csa6G190390	84.2586	269.789	-1.67894	0.000681132	gi|449450734|ref|XP_004143117.1| PREDICTED: protein kinase APK1A, chloroplastic [Cucumis sativus] &gt;gi|778713878|ref|XP_011657151.1| PREDICTED: protein kinase APK1A, chloroplastic [Cucumis sativus] &gt;gi|700191944|gb|KGN47148.1| hypothetical protein Csa_6G190390 [Cucumis sativus]
Csa1G696520	260.939	1601.96	-2.61806	0.000806971	gi|778664433|ref|XP_011660294.1| PREDICTED: bark storage protein A [Cucumis sativus] &gt;gi|700211723|gb|KGN66819.1| hypothetical protein Csa_1G696520 [Cucumis sativus]
Csa2G010150	0	70.2663	#NUM!	0.000817072	gi|700205660|gb|KGN60779.1| hypothetical protein Csa_2G010150 [Cucumis sativus]
Csa7G452200	34.5989	570.327	-4.04299	0.000822117	gi|778729919|ref|XP_011659665.1| PREDICTED: probable LRR receptor-like serine/threonine-protein kinase At1g51860 [Cucumis sativus] &gt;gi|700190332|gb|KGN45565.1| hypothetical protein Csa_7G452200 [Cucumis sativus]
Csa3G900960	46.1495	237.069	-2.36092	0.000983511	gi|449436850|ref|XP_004136205.1| PREDICTED: probable xyloglucan endotransglucosylase/hydrolase protein 30 [Cucumis sativus] &gt;gi|700205218|gb|KGN60351.1| hypothetical protein Csa_3G900960 [Cucumis sativus]
Csa2G049980	0	21.4396	#NUM!	0.00108315	gi|700205990|gb|KGN61109.1| hypothetical protein Csa_2G049980 [Cucumis sativus]
Csa5G622530	141.94	668.878	-2.23646	0.00109592	gi|449449501|ref|XP_004142503.1| PREDICTED: uncharacterized protein LOC101205503 [Cucumis sativus]
Csa5G184810	7.86261	60.0805	-2.93382	0.00116153	gi|778708385|ref|XP_011656179.1| PREDICTED: probable glycosyltransferase At5g03795 [Cucumis sativus] &gt;gi|700195404|gb|KGN50581.1| hypothetical protein Csa_5G184810 [Cucumis sativus]
Csa6G190300	34.4885	289.686	-3.0703	0.0011723	gi|449450910|ref|XP_004143205.1| PREDICTED: scarecrow-like protein 34 [Cucumis sativus] &gt;gi|700191935|gb|KGN47139.1| hypothetical protein Csa_6G190300 [Cucumis sativus]
Csa1G168880	598.24	1238.83	-1.05018	0.00120318	gi|700209866|gb|KGN64962.1| TASSELSEED2-like protein [Cucumis sativus]
Csa5G585950	20.4768	110.226	-2.4284	0.00121481	gi|778704445|ref|XP_011655539.1| PREDICTED: ABC transporter B family member 4 [Cucumis sativus] &gt;gi|700196443|gb|KGN51620.1| hypothetical protein Csa_5G585950 [Cucumis sativus]
Csa6G490980	268.115	593.221	-1.14572	0.00124267	gi|778718418|ref|XP_011657868.1| PREDICTED: PI-PLC X domain-containing protein At5g67130 [Cucumis sativus] &gt;gi|700193330|gb|KGN48534.1| hypothetical protein Csa_6G490980 [Cucumis sativus]
Csa6G520420	30.8707	120.846	-1.96886	0.00130214	gi|449433621|ref|XP_004134596.1| PREDICTED: GDSL esterase/lipase At1g29670-like [Cucumis sativus] &gt;gi|700194140|gb|KGN49344.1| hypothetical protein Csa_6G520420 [Cucumis sativus]
Csa3G239250	37.8209	154.052	-2.02616	0.00132256	gi|449456977|ref|XP_004146225.1| PREDICTED: uncharacterized protein At4g00950-like [Cucumis sativus] &gt;gi|700202528|gb|KGN57661.1| hypothetical protein Csa_3G239250 [Cucumis sativus]
Csa6G493310	2.09347	196.075	-6.54936	0.00134896	gi|449448278|ref|XP_004141893.1| PREDICTED: probable indole-3-acetic acid-amido synthetase GH3.1 [Cucumis sativus] &gt;gi|700193368|gb|KGN48572.1| hypothetical protein Csa_6G493310 [Cucumis sativus]
Csa1G002110	0.661941	27.9971	-5.40243	0.00136561	gi|449440564|ref|XP_004138054.1| PREDICTED: putative calcium-binding protein CML19 [Cucumis sativus] &gt;gi|700208395|gb|KGN63491.1| hypothetical protein Csa_1G002110 [Cucumis sativus]
Csa3G150210	80.1388	233.291	-1.54156	0.00138189	gi|449432751|ref|XP_004134162.1| PREDICTED: probable protein phosphatase 2C 35 [Cucumis sativus] &gt;gi|700201908|gb|KGN57041.1| hypothetical protein Csa_3G150210 [Cucumis sativus]
Csa1G085890	9.32912	61.8189	-2.72824	0.00141679	gi|449462111|ref|XP_004148785.1| PREDICTED: MLO-like protein 6 [Cucumis sativus] &gt;gi|700209648|gb|KGN64744.1| hypothetical protein Csa_1G085890 [Cucumis sativus]
Csa6G083560	0	21.0122	#NUM!	0.00162723	gi|449445680|ref|XP_004140600.1| PREDICTED: uncharacterized protein LOC101212789 [Cucumis sativus] &gt;gi|700191117|gb|KGN46321.1| hypothetical protein Csa_6G083560 [Cucumis sativus]
Csa1G589650	26.2932	167.222	-2.669	0.00164825	gi|449452739|ref|XP_004144116.1| PREDICTED: uncharacterized protein LOC101207749 [Cucumis sativus] &gt;gi|700211162|gb|KGN66258.1| hypothetical protein Csa_1G589650 [Cucumis sativus]
Csa1G045680	87.2133	236.809	-1.4411	0.00172278	gi|449469484|ref|XP_004152450.1| PREDICTED: probable beta-1,3-galactosyltransferase 19 [Cucumis sativus] &gt;gi|700209174|gb|KGN64270.1| hypothetical protein Csa_1G045680 [Cucumis sativus]
Csa4G006100	0.330971	26.0535	-6.29863	0.00177343	gi|700197745|gb|KGN52903.1| hypothetical protein Csa_4G006100 [Cucumis sativus]
Csa5G515020	7.26104	120.35	-4.05091	0.0018526	gi|449450002|ref|XP_004142753.1| PREDICTED: CASP-like protein 4D1 [Cucumis sativus] &gt;gi|700196120|gb|KGN51297.1| hypothetical protein Csa_5G515020 [Cucumis sativus]
Csa6G519740	0.661941	62.7832	-6.56753	0.00195163	gi|700194119|gb|KGN49323.1| hypothetical protein Csa_6G519740 [Cucumis sativus]
Csa7G390190	3.74657	130.26	-5.11968	0.00210746	gi|778727786|ref|XP_011659319.1| PREDICTED: nucleophosmin [Cucumis sativus] &gt;gi|700189607|gb|KGN44840.1| hypothetical protein Csa_7G390190 [Cucumis sativus]
Csa7G395260	0	39.6004	#NUM!	0.00224172	gi|449436533|ref|XP_004136047.1| PREDICTED: potassium transporter 5-like [Cucumis sativus] &gt;gi|700189675|gb|KGN44908.1| hypothetical protein Csa_7G395260 [Cucumis sativus]
Csa5G139110	246.963	526.789	-1.09293	0.00227228	gi|700194655|gb|KGN49832.1| Ubiquitin fusion protein [Cucumis sativus]
Csa1G043200	139.177	365.659	-1.39358	0.00230672	gi|449439521|ref|XP_004137534.1| PREDICTED: miraculin-like [Cucumis sativus] &gt;gi|700209121|gb|KGN64217.1| Tumor-related protein [Cucumis sativus]
Csa2G228380	72.0378	216.137	-1.58512	0.00236132	gi|449455254|ref|XP_004145368.1| PREDICTED: calmodulin-like [Cucumis sativus] &gt;gi|700206583|gb|KGN61702.1| hypothetical protein Csa_2G228380 [Cucumis sativus]
Csa4G436980	237.986	518.65	-1.12388	0.00239215	gi|700199569|gb|KGN54727.1| hypothetical protein Csa_4G436980 [Cucumis sativus]
Csa5G180920	85.7674	222.707	-1.37664	0.00255696	gi|449459930|ref|XP_004147699.1| PREDICTED: zinc finger protein ZAT12-like [Cucumis sativus] &gt;gi|700195356|gb|KGN50533.1| hypothetical protein Csa_5G180920 [Cucumis sativus]
Csa1G599480	19.9454	85.8589	-2.10591	0.00257332	gi|700211258|gb|KGN66354.1| hypothetical protein Csa_1G599480 [Cucumis sativus]
Csa6G046420	110.782	273.531	-1.30398	0.00257562	gi|778710490|ref|XP_004140921.2| PREDICTED: phospholipid-transporting ATPase 1 [Cucumis sativus] &gt;gi|700190860|gb|KGN46064.1| hypothetical protein Csa_6G046420 [Cucumis sativus]
Csa5G366680	0.351096	31.2167	-6.47431	0.00268701	gi|700195776|gb|KGN50953.1| hypothetical protein Csa_5G366680 [Cucumis sativus]
Csa6G014540	390.882	1241.74	-1.66756	0.00270139	gi|449441252|ref|XP_004138396.1| PREDICTED: expansin-A8 isoform X2 [Cucumis sativus] &gt;gi|700190629|gb|KGN45833.1| hypothetical protein Csa_6G014540 [Cucumis sativus]
Csa6G491710	0.683822	50.3607	-6.20253	0.00286	gi|700193355|gb|KGN48559.1| hypothetical protein Csa_6G491710 [Cucumis sativus]
Csa2G011520	295.934	619.178	-1.06508	0.00301497	gi|778673984|ref|XP_004139228.2| PREDICTED: PITH domain-containing protein At3g04780 [Cucumis sativus] &gt;gi|700205700|gb|KGN60819.1| hypothetical protein Csa_2G011520 [Cucumis sativus]
Csa2G178720	1.98582	95.8345	-5.59274	0.00326848	gi|449449014|ref|XP_004142260.1| PREDICTED: RING-H2 finger protein ATL16-like [Cucumis sativus] &gt;gi|700206492|gb|KGN61611.1| hypothetical protein Csa_2G178720 [Cucumis sativus]
Csa3G149910	26.5533	97.1378	-1.87114	0.00347918	gi|449432722|ref|XP_004134148.1| PREDICTED: uncharacterized protein LOC101209089 [Cucumis sativus] &gt;gi|700201878|gb|KGN57011.1| hypothetical protein Csa_3G149910 [Cucumis sativus]
Csa2G100560	41.2883	182.514	-2.1442	0.00363051	gi|449442291|ref|XP_004138915.1| PREDICTED: myb family transcription factor APL [Cucumis sativus] &gt;gi|700206255|gb|KGN61374.1| hypothetical protein Csa_2G100560 [Cucumis sativus]
Csa3G743950	4.16506	117.602	-4.81944	0.0038251	gi|449440155|ref|XP_004137850.1| PREDICTED: thaumatin-like protein 1b [Cucumis sativus] &gt;gi|700203876|gb|KGN59009.1| hypothetical protein Csa_3G743950 [Cucumis sativus]
Csa6G109730	77.6434	200.013	-1.36516	0.00382624	gi|778712284|ref|XP_011656873.1| PREDICTED: crocetin glucosyltransferase, chloroplastic-like [Cucumis sativus] &gt;gi|700191374|gb|KGN46578.1| hypothetical protein Csa_6G109730 [Cucumis sativus]
Csa3G625650	185.027	392.818	-1.08613	0.00417233	gi|449468628|ref|XP_004152023.1| PREDICTED: vesicle-associated membrane protein 722 [Cucumis sativus] &gt;gi|700203217|gb|KGN58350.1| hypothetical protein Csa_3G625650 [Cucumis sativus]
Csa1G056920	18.0235	76.8785	-2.09271	0.00428592	gi|700209360|gb|KGN64456.1| hypothetical protein Csa_1G056920 [Cucumis sativus]
Csa3G182150	1.40789	51.9573	-5.20572	0.00435726	gi|449446033|ref|XP_004140776.1| PREDICTED: uncharacterized protein LOC101216404 [Cucumis sativus] &gt;gi|700202246|gb|KGN57379.1| hypothetical protein Csa_3G182150 [Cucumis sativus]
Csa1G589140	0	56.212	#NUM!	0.00436227	gi|700211160|gb|KGN66256.1| hypothetical protein Csa_1G589140 [Cucumis sativus]
Csa3G777660	0	16.7921	#NUM!	0.00452712	gi|449462936|ref|XP_004149191.1| PREDICTED: casparian strip membrane protein 2 [Cucumis sativus] &gt;gi|700204025|gb|KGN59158.1| hypothetical protein Csa_3G777660 [Cucumis sativus]
Csa1G628000	38.3611	198.133	-2.36875	0.00454674	gi|778663821|ref|XP_011660164.1| PREDICTED: protein LATERAL ROOT PRIMORDIUM 1-like [Cucumis sativus] &gt;gi|700211446|gb|KGN66542.1| Transcription factor [Cucumis sativus]
Csa3G389850	0.352851	20.319	-5.84763	0.00456931	gi|449468546|ref|XP_004151982.1| PREDICTED: ethylene-responsive transcription factor 1B-like [Cucumis sativus] &gt;gi|700202782|gb|KGN57915.1| hypothetical protein Csa_3G389850 [Cucumis sativus]
Csa6G426920	131.572	297.084	-1.17501	0.00466933	gi|700192853|gb|KGN48057.1| hypothetical protein Csa_6G426920 [Cucumis sativus]
Csa5G494420	16.5456	74.1601	-2.1642	0.00468205	gi|700196046|gb|KGN51223.1| hypothetical protein Csa_5G494420 [Cucumis sativus]
Csa6G383530	9.02354	53.2273	-2.5604	0.00470904	gi|449464160|ref|XP_004149797.1| PREDICTED: two-component response regulator ARR17 [Cucumis sativus] &gt;gi|700192512|gb|KGN47716.1| hypothetical protein Csa_6G383530 [Cucumis sativus]
Csa2G258100	222.799	576.53	-1.37166	0.00500995	gi|700206744|gb|KGN61863.1| hypothetical protein Csa_2G258100 [Cucumis sativus]
Csa5G495960	13.805	82.0819	-2.57187	0.00524602	gi|700196052|gb|KGN51229.1| hypothetical protein Csa_5G495960 [Cucumis sativus]
Csa1G003490	54.5093	183.731	-1.75302	0.00531613	gi|778655463|ref|XP_004138084.2| PREDICTED: MATE efflux family protein DTX1 [Cucumis sativus] &gt;gi|778655466|ref|XP_011654149.1| PREDICTED: MATE efflux family protein DTX1 [Cucumis sativus] &gt;gi|700208435|gb|KGN63531.1| hypothetical protein Csa_1G003490 [Cucumis sativus]
Csa2G431070	31.9965	106.229	-1.73119	0.00541933	gi|449466689|ref|XP_004151058.1| PREDICTED: benzyl alcohol O-benzoyltransferase-like [Cucumis sativus] &gt;gi|700208218|gb|KGN63337.1| hypothetical protein Csa_2G431070 [Cucumis sativus]
Csa2G425750	12.2598	290.056	-4.56433	0.00554022	gi|778673623|ref|XP_011650031.1| PREDICTED: isoflavone 2&apos;-hydroxylase-like [Cucumis sativus] &gt;gi|700208179|gb|KGN63298.1| hypothetical protein Csa_2G425750 [Cucumis sativus]
Csa6G486790	5.72888	45.3222	-2.98389	0.00571713	gi|449448584|ref|XP_004142046.1| PREDICTED: ethylene-responsive transcription factor ABR1 [Cucumis sativus] &gt;gi|700193202|gb|KGN48406.1| hypothetical protein Csa_6G486790 [Cucumis sativus]
Csa3G881770	25.2145	102.644	-2.02532	0.00584862	gi|449437348|ref|XP_004136454.1| PREDICTED: G-type lectin S-receptor-like serine/threonine-protein kinase SD2-5 [Cucumis sativus]
Csa5G148520	0	16.0729	#NUM!	0.00586744	gi|700194804|gb|KGN49981.1| hypothetical protein Csa_5G148520 [Cucumis sativus]
Csa2G271490	0.705702	36.9446	-5.71016	0.0060151	gi|700206837|gb|KGN61956.1| hypothetical protein Csa_2G271490 [Cucumis sativus]
Csa5G239640	69.7946	177.138	-1.34369	0.00611733	gi|525507284|ref|NP_001267682.1| RNA-dependent RNA polymerase 1-like [Cucumis sativus] &gt;gi|778697874|ref|XP_011654424.1| PREDICTED: RNA-dependent RNA polymerase 1-like isoform X1 [Cucumis sativus] &gt;gi|316989901|gb|ADU77016.1| RNA-dependent RNA polymerase 1b [Cucumis sativus] &gt;gi|700195585|gb|KGN50762.1| hypothetical protein Csa_5G239640 [Cucumis sativus]
Csa6G014510	16.4895	71.4862	-2.11611	0.00636523	gi|700190626|gb|KGN45830.1| hypothetical protein Csa_6G014510 [Cucumis sativus]
Csa4G082380	13.7132	62.9642	-2.19897	0.00650343	gi|778691479|ref|XP_011653285.1| PREDICTED: epidermis-specific secreted glycoprotein EP1-like isoform X1 [Cucumis sativus] &gt;gi|700198403|gb|KGN53561.1| hypothetical protein Csa_4G082380 [Cucumis sativus]
Csa4G015100	0	4208.65	#NUM!	0.0068328	gi|778690006|ref|XP_011653050.1| PREDICTED: probable aldo-keto reductase 2 [Cucumis sativus] &gt;gi|700197911|gb|KGN53069.1| hypothetical protein Csa_4G015100 [Cucumis sativus]
Csa3G829250	0.351096	18.717	-5.73634	0.00684317	gi|449459416|ref|XP_004147442.1| PREDICTED: alpha-dioxygenase 1-like [Cucumis sativus] &gt;gi|700204502|gb|KGN59635.1| hypothetical protein Csa_3G829250 [Cucumis sativus]
Csa4G012390	1.32388	62.4324	-5.55945	0.0070436	gi|778689952|ref|XP_004152302.2| PREDICTED: probable WRKY transcription factor 75 [Cucumis sativus] &gt;gi|700197885|gb|KGN53043.1| hypothetical protein Csa_4G012390 [Cucumis sativus]
Csa3G889870	1.05329	44.5641	-5.40291	0.00732036	gi|778687441|ref|XP_011652564.1| PREDICTED: uncharacterized protein LOC105435032 [Cucumis sativus] &gt;gi|700205098|gb|KGN60231.1| hypothetical protein Csa_3G889870 [Cucumis sativus]
Csa6G514870	0.351096	18.8379	-5.74563	0.00736434	gi|449434374|ref|XP_004134971.1| PREDICTED: homeobox-leucine zipper protein PROTODERMAL FACTOR 2 [Cucumis sativus] &gt;gi|778720468|ref|XP_011658159.1| PREDICTED: homeobox-leucine zipper protein PROTODERMAL FACTOR 2 [Cucumis sativus] &gt;gi|700193922|gb|KGN49126.1| hypothetical protein Csa_6G514870 [Cucumis sativus]
Csa5G569870	208.498	420.33	-1.01149	0.0074291	gi|449465759|ref|XP_004150595.1| PREDICTED: uncharacterized protein At4g22758-like [Cucumis sativus] &gt;gi|700196314|gb|KGN51491.1| hypothetical protein Csa_5G569870 [Cucumis sativus]
Csa6G498410	0.992912	456.378	-8.84435	0.00744864	gi|700193489|gb|KGN48693.1| hypothetical protein Csa_6G498410 [Cucumis sativus]
Csa5G608210	0.330971	42.0355	-6.98876	0.00751937	gi|449434676|ref|XP_004135122.1| PREDICTED: nudix hydrolase 1-like [Cucumis sativus] &gt;gi|700196856|gb|KGN52033.1| hypothetical protein Csa_5G608210 [Cucumis sativus]
Csa1G627480	2.02783	31.0549	-3.93681	0.00756942	gi|449442715|ref|XP_004139126.1| PREDICTED: uncharacterized protein LOC101216872 [Cucumis sativus] &gt;gi|700211443|gb|KGN66539.1| hypothetical protein Csa_1G627480 [Cucumis sativus]
Csa6G517000	2.75366	41.197	-3.90312	0.00762243	gi|700193988|gb|KGN49192.1| hypothetical protein Csa_6G517000 [Cucumis sativus]
Csa3G734040	0.352851	18.8252	-5.73746	0.00762988	gi|700203717|gb|KGN58850.1| hypothetical protein Csa_3G734040 [Cucumis sativus]
Csa7G037640	5.84531	40.4509	-2.79082	0.00788186	gi|700188228|gb|KGN43461.1| hypothetical protein Csa_7G037640 [Cucumis sativus]
Csa3G183380	66.2949	165.485	-1.31973	0.00817537	gi|778679675|ref|XP_011651177.1| PREDICTED: ferric reduction oxidase 4-like [Cucumis sativus] &gt;gi|700202271|gb|KGN57404.1| hypothetical protein Csa_3G183380 [Cucumis sativus]
Csa7G429520	72.8533	177.573	-1.28535	0.00822578	gi|449436253|ref|XP_004135907.1| PREDICTED: homeobox-leucine zipper protein HOX11-like [Cucumis sativus] &gt;gi|700189933|gb|KGN45166.1| hypothetical protein Csa_7G429520 [Cucumis sativus]
Csa3G099600	117.579	316.257	-1.42747	0.00833128	gi|778676228|ref|XP_011650550.1| PREDICTED: diacylglycerol kinase 5 isoform X2 [Cucumis sativus] &gt;gi|778676230|ref|XP_011650551.1| PREDICTED: diacylglycerol kinase 5 isoform X2 [Cucumis sativus] &gt;gi|778676233|ref|XP_011650552.1| PREDICTED: diacylglycerol kinase 5 isoform X2 [Cucumis sativus] &gt;gi|700201066|gb|KGN56199.1| hypothetical protein Csa_3G099600 [Cucumis sativus]
Csa4G000030	41.4774	143.1	-1.78663	0.00845777	gi|778689105|ref|XP_004150270.2| PREDICTED: uncharacterized protein LOC101221491 [Cucumis sativus] &gt;gi|700197573|gb|KGN52731.1| hypothetical protein Csa_4G000030 [Cucumis sativus]
Csa7G447970	2.38068	43.8845	-4.20426	0.00906225	gi|778729519|ref|XP_004141825.2| PREDICTED: RING-H2 finger protein ATL60 [Cucumis sativus] &gt;gi|700190202|gb|KGN45435.1| hypothetical protein Csa_7G447970 [Cucumis sativus]
Csa1G064670	3.45059	32.3676	-3.22964	0.00923724	gi|778658482|ref|XP_004154226.2| PREDICTED: homeobox-leucine zipper protein MERISTEM L1 [Cucumis sativus] &gt;gi|700209449|gb|KGN64545.1| hypothetical protein Csa_1G064670 [Cucumis sativus]
Csa2G349630	4.78675	965.585	-7.65621	0.00947231	gi|449450616|ref|XP_004143058.1| PREDICTED: sufE-like protein 2, chloroplastic [Cucumis sativus] &gt;gi|700207210|gb|KGN62329.1| hypothetical protein Csa_2G349630 [Cucumis sativus]
Csa1G435760	3.30971	130.525	-5.30148	0.00987363	gi|449463907|ref|XP_004149672.1| PREDICTED: probable 9-cis-epoxycarotenoid dioxygenase NCED5, chloroplastic [Cucumis sativus] &gt;gi|700210435|gb|KGN65531.1| hypothetical protein Csa_1G435760 [Cucumis sativus]
Csa5G292220	0.682067	43.222	-5.98571	0.00987791	gi|700195688|gb|KGN50865.1| hypothetical protein Csa_5G292220 [Cucumis sativus]
Csa2G055050	3.04087	330.096	-6.76226	0.0099962	gi|700205998|gb|KGN61117.1| hypothetical protein Csa_2G055050 [Cucumis sativus]
Csa4G006080	0	19.9793	#NUM!	0.0100673	gi|700197743|gb|KGN52901.1| hypothetical protein Csa_4G006080 [Cucumis sativus]
Csa7G024130	119.758	295.764	-1.30432	0.0106879	gi|700188106|gb|KGN43339.1| hypothetical protein Csa_7G024130 [Cucumis sativus]
Csa6G518170	5.02845	440.176	-6.45182	0.010698	gi|778720964|ref|XP_004134944.2| PREDICTED: NAC domain-containing protein 8-like [Cucumis sativus] &gt;gi|700194058|gb|KGN49262.1| NAC domain-containing protein 21/22 [Cucumis sativus]
Csa3G133880	3.37008	40.5798	-3.5899	0.0109173	gi|778678023|ref|XP_004134391.2| PREDICTED: probable glutathione S-transferase [Cucumis sativus] &gt;gi|700201655|gb|KGN56788.1| hypothetical protein Csa_3G133880 [Cucumis sativus]
Csa6G492250	9.72241	1679.24	-7.43228	0.0111808	gi|778718524|ref|XP_004141996.2| PREDICTED: cytochrome P450 81E8-like [Cucumis sativus] &gt;gi|700193361|gb|KGN48565.1| hypothetical protein Csa_6G492250 [Cucumis sativus]
Csa4G645260	153.201	310.005	-1.01687	0.011292	gi|449447087|ref|XP_004141301.1| PREDICTED: sodium-coupled neutral amino acid transporter 2-like [Cucumis sativus] &gt;gi|700200142|gb|KGN55300.1| hypothetical protein Csa_4G645260 [Cucumis sativus]
Csa6G498430	0.352851	364.879	-10.0141	0.0117493	gi|778718967|ref|XP_004143546.2| PREDICTED: UDP-glycosyltransferase 91A1-like [Cucumis sativus] &gt;gi|700193491|gb|KGN48695.1| hypothetical protein Csa_6G498430 [Cucumis sativus]
Csa3G150000	16.4485	63.9683	-1.9594	0.0117874	gi|449432735|ref|XP_004134154.1| PREDICTED: basic 7S globulin-like [Cucumis sativus] &gt;gi|700201887|gb|KGN57020.1| Xyloglucan-specific endoglucanase inhibitor protein [Cucumis sativus]
Csa3G778290	0	13.9365	#NUM!	0.0123601	gi|449437438|ref|XP_004136499.1| PREDICTED: tropinone reductase-like 1 [Cucumis sativus] &gt;gi|700204040|gb|KGN59173.1| hypothetical protein Csa_3G778290 [Cucumis sativus]
Csa2G406770	0	13.7431	#NUM!	0.0125086	gi|449442042|ref|XP_004138791.1| PREDICTED: protein LYK2 [Cucumis sativus] &gt;gi|700208060|gb|KGN63179.1| hypothetical protein Csa_2G406770 [Cucumis sativus]
Csa1G050230	44.3852	216.489	-2.28614	0.0125881	gi|700209288|gb|KGN64384.1| hypothetical protein Csa_1G050230 [Cucumis sativus]
Csa2G420980	3.08287	29.5991	-3.26321	0.0134487	gi|778673542|ref|XP_011650017.1| PREDICTED: syntaxin-132-like [Cucumis sativus] &gt;gi|700208147|gb|KGN63266.1| hypothetical protein Csa_2G420980 [Cucumis sativus]
Csa1G005560	74.9029	202.024	-1.43143	0.0136447	gi|449440688|ref|XP_004138116.1| PREDICTED: probable alpha,alpha-trehalose-phosphate synthase [UDP-forming] 10 [Cucumis sativus] &gt;gi|700208499|gb|KGN63595.1| hypothetical protein Csa_1G005560 [Cucumis sativus]
Csa6G492310	0.351096	38.5925	-6.78031	0.0139585	gi|449448480|ref|XP_004141994.1| PREDICTED: probable indole-3-acetic acid-amido synthetase GH3.1 [Cucumis sativus] &gt;gi|700193367|gb|KGN48571.1| hypothetical protein Csa_6G492310 [Cucumis sativus]
Csa2G287170	83.8128	256.306	-1.61262	0.0140467	gi|700206916|gb|KGN62035.1| hypothetical protein Csa_2G287170 [Cucumis sativus]
Csa6G055940	1.01479	64.7872	-5.99645	0.0142283	gi|449446496|ref|XP_004141007.1| PREDICTED: ethylene-responsive transcription factor ABR1-like [Cucumis sativus] &gt;gi|700190920|gb|KGN46124.1| hypothetical protein Csa_6G055940 [Cucumis sativus]
Csa6G504460	46.3499	791.848	-4.09458	0.0146062	gi|778719542|ref|XP_004149988.2| PREDICTED: mitochondrial chaperone BCS1-like [Cucumis sativus] &gt;gi|700193661|gb|KGN48865.1| hypothetical protein Csa_6G504460 [Cucumis sativus]
Csa1G005770	7.86963	120.674	-3.93868	0.0156622	gi|778655775|ref|XP_011659007.1| PREDICTED: uncharacterized protein LOC105436119 [Cucumis sativus] &gt;gi|700208520|gb|KGN63616.1| hypothetical protein Csa_1G005770 [Cucumis sativus]
Csa3G835850	30.7052	92.4405	-1.59004	0.0157822	gi|449446851|ref|XP_004141184.1| PREDICTED: putative cyclic nucleotide-gated ion channel 18 [Cucumis sativus] &gt;gi|700204515|gb|KGN59648.1| hypothetical protein Csa_3G835850 [Cucumis sativus]
Csa6G446470	233.907	1189.98	-2.34693	0.0160402	gi|778717191|ref|XP_011657664.1| PREDICTED: uncharacterized protein LOC101221463 [Cucumis sativus]
Csa4G296230	43.3527	115.539	-1.41418	0.0162088	gi|700199111|gb|KGN54269.1| hypothetical protein Csa_4G296230 [Cucumis sativus]
Csa6G338090	7.59728	67.6763	-3.1551	0.0164929	gi|778714878|ref|XP_004148826.2| PREDICTED: dof zinc finger protein DOF1.2 [Cucumis sativus] &gt;gi|700192273|gb|KGN47477.1| hypothetical protein Csa_6G338090 [Cucumis sativus]
Csa1G071280	14.0721	57.375	-2.02758	0.0165943	gi|700209518|gb|KGN64614.1| hypothetical protein Csa_1G071280 [Cucumis sativus]
Csa1G534750	12.342	212.801	-4.10785	0.0169073	gi|449454971|ref|XP_004145227.1| PREDICTED: endochitinase PR4-like [Cucumis sativus] &gt;gi|700210773|gb|KGN65869.1| hypothetical protein Csa_1G534750 [Cucumis sativus]
Csa1G479110	3.12839	28.4773	-3.18632	0.016922	gi|700210558|gb|KGN65654.1| hypothetical protein Csa_1G479110 [Cucumis sativus]
Csa4G006090	1.71523	40.5585	-4.56353	0.0169482	gi|700197744|gb|KGN52902.1| hypothetical protein Csa_4G006090 [Cucumis sativus]
Csa1G574940	92.2978	202.263	-1.13187	0.0169669	gi|449435782|ref|XP_004135673.1| PREDICTED: mitochondrial import inner membrane translocase subunit TIM17-2-like [Cucumis sativus] &gt;gi|700211082|gb|KGN66178.1| hypothetical protein Csa_1G574940 [Cucumis sativus]
Csa6G521010	49.7618	459.637	-3.20738	0.0173241	gi|449433547|ref|XP_004134559.1| PREDICTED: ABC transporter B family member 9 [Cucumis sativus] &gt;gi|700194150|gb|KGN49354.1| hypothetical protein Csa_6G521010 [Cucumis sativus]
Csa1G680120	3.64068	149.384	-5.35868	0.0175903	gi|700211669|gb|KGN66765.1| hypothetical protein Csa_1G680120 [Cucumis sativus]
Csa5G524780	62.2483	177.185	-1.50915	0.017948	gi|449450099|ref|XP_004142801.1| PREDICTED: cinnamoyl-CoA reductase 1 [Cucumis sativus] &gt;gi|700196208|gb|KGN51385.1| hypothetical protein Csa_5G524780 [Cucumis sativus]
Csa6G127480	22.8732	147.527	-2.68925	0.0180283	gi|778712843|ref|XP_011656950.1| PREDICTED: probable serine/threonine-protein kinase At1g54610 [Cucumis sativus] &gt;gi|700191532|gb|KGN46736.1| hypothetical protein Csa_6G127480 [Cucumis sativus]
Csa4G303690	7.67797	1287.59	-7.38973	0.0184255	gi|778693606|ref|XP_011653662.1| PREDICTED: glutathione S-transferase U8-like [Cucumis sativus] &gt;gi|700199163|gb|KGN54321.1| hypothetical protein Csa_4G303690 [Cucumis sativus]
Csa2G416820	64.6755	148.772	-1.20181	0.0186641	gi|778673460|ref|XP_004151894.2| PREDICTED: DNA repair protein RAD16 [Cucumis sativus] &gt;gi|700208124|gb|KGN63243.1| hypothetical protein Csa_2G416820 [Cucumis sativus]
Csa6G409970	16.6821	60.0124	-1.84696	0.0188717	gi|700192687|gb|KGN47891.1| hypothetical protein Csa_6G409970 [Cucumis sativus]
Csa3G026690	0	1120.56	#NUM!	0.0190585	gi|700200751|gb|KGN55884.1| hypothetical protein Csa_3G026690 [Cucumis sativus]
Csa5G635440	20.3324	85.4189	-2.07077	0.0191458	gi|778707224|ref|XP_004148707.2| PREDICTED: uncharacterized protein At3g28850-like [Cucumis sativus] &gt;gi|700197272|gb|KGN52449.1| hypothetical protein Csa_5G635440 [Cucumis sativus]
Csa5G168740	49.0176	170.923	-1.80197	0.020081	gi|700195158|gb|KGN50335.1| hypothetical protein Csa_5G168740 [Cucumis sativus]
Csa1G574960	37.9278	391.985	-3.36947	0.0207703	gi|778662766|ref|XP_004135674.2| PREDICTED: receptor-like protein kinase 5 [Cucumis sativus] &gt;gi|700211084|gb|KGN66180.1| hypothetical protein Csa_1G574960 [Cucumis sativus]
Csa6G424000	268.537	1161.75	-2.11311	0.0208762	gi|700192805|gb|KGN48009.1| Lipoxygenase [Cucumis sativus]
Csa2G234570	19.2432	66.217	-1.78285	0.0209315	gi|449472539|ref|XP_004153625.1| PREDICTED: uncharacterized protein LOC101210068 [Cucumis sativus] &gt;gi|700206611|gb|KGN61730.1| hypothetical protein Csa_2G234570 [Cucumis sativus]
Csa6G169310	1.34401	34.5002	-4.68199	0.0211657	gi|449450958|ref|XP_004143229.1| PREDICTED: heat stress transcription factor A-4d [Cucumis sativus] &gt;gi|700191811|gb|KGN47015.1| hypothetical protein Csa_6G169310 [Cucumis sativus]
Csa2G433930	71.0653	4861.24	-6.09604	0.0214309	gi|700208259|gb|KGN63378.1| hypothetical protein Csa_2G433930 [Cucumis sativus]
Csa3G036540	73.3724	161.23	-1.13581	0.0217227	gi|778675567|ref|XP_004147955.2| PREDICTED: ACT domain-containing protein ACR8-like [Cucumis sativus] &gt;gi|700200795|gb|KGN55928.1| hypothetical protein Csa_3G036540 [Cucumis sativus]
Csa6G504400	36.062	96.6139	-1.42175	0.0217684	gi|700193654|gb|KGN48858.1| hypothetical protein Csa_6G504400 [Cucumis sativus]
Csa6G109740	7.61389	109.865	-3.85095	0.0220992	gi|778712288|ref|XP_004140604.2| PREDICTED: crocetin glucosyltransferase, chloroplastic-like [Cucumis sativus] &gt;gi|700191375|gb|KGN46579.1| hypothetical protein Csa_6G109740 [Cucumis sativus]
Csa3G011750	97.0269	243.939	-1.33006	0.0221032	gi|449462057|ref|XP_004148758.1| PREDICTED: transcriptional regulator SUPERMAN [Cucumis sativus] &gt;gi|308154458|gb|ADO15281.1| palmate-like pentafoliata 1 transcription factor [Cucumis sativus] &gt;gi|700200640|gb|KGN55773.1| hypothetical protein Csa_3G011750 [Cucumis sativus]
Csa3G122450	25.6848	76.8773	-1.58164	0.0221907	gi|449432158|ref|XP_004133867.1| PREDICTED: uncharacterized protein LOC101223085 [Cucumis sativus] &gt;gi|700201388|gb|KGN56521.1| hypothetical protein Csa_3G122450 [Cucumis sativus]
Csa6G431740	38.8454	101.21	-1.38153	0.0222225	gi|449444869|ref|XP_004140196.1| PREDICTED: ABC transporter G family member 23 [Cucumis sativus] &gt;gi|700192895|gb|KGN48099.1| hypothetical protein Csa_6G431740 [Cucumis sativus]
Csa2G006880	20.2386	199.857	-3.30378	0.0224624	gi|778666119|ref|XP_004139412.2| PREDICTED: blue copper protein-like [Cucumis sativus] &gt;gi|700205574|gb|KGN60693.1| hypothetical protein Csa_2G006880 [Cucumis sativus]
Csa6G520340	58.4876	137.103	-1.22906	0.022884	gi|778721195|ref|XP_004134594.2| PREDICTED: aquaporin NIP1-1 [Cucumis sativus] &gt;gi|700194132|gb|KGN49336.1| hypothetical protein Csa_6G520340 [Cucumis sativus]
Csa3G134750	22.7796	70.195	-1.62363	0.0235766	gi|700201693|gb|KGN56826.1| hypothetical protein Csa_3G134750 [Cucumis sativus]
Csa4G304750	7.07289	1408.56	-7.6377	0.0237847	gi|700199171|gb|KGN54329.1| hypothetical protein Csa_4G304750 [Cucumis sativus]
Csa7G328830	89.9214	199.948	-1.15289	0.0238051	gi|525507306|ref|NP_001267693.1| probable WRKY transcription factor 46-like [Cucumis sativus] &gt;gi|315613844|gb|ADU52527.1| WRKY protein [Cucumis sativus] &gt;gi|700189313|gb|KGN44546.1| hypothetical protein Csa_7G328830 [Cucumis sativus]
Csa6G500400	11.2782	58.1537	-2.36633	0.0238659	gi|449451431|ref|XP_004143465.1| PREDICTED: ras-related protein RABH1e [Cucumis sativus] &gt;gi|659080067|ref|XP_008440593.1| PREDICTED: ras-related protein RABH1e [Cucumis melo] &gt;gi|700193544|gb|KGN48748.1| hypothetical protein Csa_6G500400 [Cucumis sativus]
Csa1G479100	37.4251	98.967	-1.40294	0.023918	gi|700210557|gb|KGN65653.1| hypothetical protein Csa_1G479100 [Cucumis sativus]
Csa1G042070	83.4648	178.962	-1.10041	0.0239214	gi|700209000|gb|KGN64096.1| hypothetical protein Csa_1G042070 [Cucumis sativus]
Csa4G280630	71.3763	1560.54	-4.45045	0.0239964	gi|778693009|ref|XP_004142157.2| PREDICTED: dirigent protein 7-like [Cucumis sativus] &gt;gi|700198928|gb|KGN54086.1| hypothetical protein Csa_4G280630 [Cucumis sativus]
Csa3G706170	1.01479	55.2462	-5.76662	0.0242882	gi|700203499|gb|KGN58632.1| hypothetical protein Csa_3G706170 [Cucumis sativus]
Csa4G017170	94.5706	267.356	-1.4993	0.0243629	gi|700197971|gb|KGN53129.1| hypothetical protein Csa_4G017170 [Cucumis sativus]
Csa4G293250	3.77196	27.8433	-2.88394	0.0248509	gi|449448922|ref|XP_004142214.1| PREDICTED: exocyst complex component EXO70A1 [Cucumis sativus] &gt;gi|700199057|gb|KGN54215.1| hypothetical protein Csa_4G293250 [Cucumis sativus]
Csa5G635950	59.5025	185.682	-1.64181	0.0249208	gi|659118788|ref|XP_008459306.1| PREDICTED: transcription factor PRE6 [Cucumis melo] &gt;gi|778707230|ref|XP_004151201.2| PREDICTED: transcription factor PRE6-like [Cucumis sativus] &gt;gi|700197274|gb|KGN52451.1| Transcription regulator [Cucumis sativus]
Csa7G073520	73.4251	885.864	-3.59274	0.0252	gi|449438390|ref|XP_004136971.1| PREDICTED: CBS domain-containing protein CBSX2, chloroplastic [Cucumis sativus] &gt;gi|700188683|gb|KGN43916.1| hypothetical protein Csa_7G073520 [Cucumis sativus]
Csa2G428380	147.199	347.982	-1.24124	0.0253201	gi|525507250|ref|NP_001267663.1| probable WRKY transcription factor 15-like [Cucumis sativus] &gt;gi|315613804|gb|ADU52507.1| WRKY protein [Cucumis sativus] &gt;gi|700208196|gb|KGN63315.1| hypothetical protein Csa_2G428380 [Cucumis sativus]
Csa5G139730	0	11.8945	#NUM!	0.0256307	gi|449456357|ref|XP_004145916.1| PREDICTED: acidic endochitinase-like [Cucumis sativus] &gt;gi|700194718|gb|KGN49895.1| hypothetical protein Csa_5G139730 [Cucumis sativus]
Csa1G024860	10.3072	640.746	-5.95803	0.0257111	gi|449439109|ref|XP_004137330.1| PREDICTED: probable glutathione S-transferase [Cucumis sativus] &gt;gi|700208758|gb|KGN63854.1| hypothetical protein Csa_1G024860 [Cucumis sativus]
Csa7G039260	145.872	395.628	-1.43944	0.025775	gi|449453549|ref|XP_004144519.1| PREDICTED: fasciclin-like arabinogalactan protein 13 [Cucumis sativus] &gt;gi|700188245|gb|KGN43478.1| hypothetical protein Csa_7G039260 [Cucumis sativus]
Csa4G303680	15.3761	3566.38	-7.85763	0.0258263	gi|778693603|ref|XP_004147912.2| PREDICTED: probable glutathione S-transferase [Cucumis sativus] &gt;gi|700199162|gb|KGN54320.1| hypothetical protein Csa_4G303680 [Cucumis sativus]
Csa2G010160	0.351096	46.8157	-7.05898	0.0258905	gi|700205661|gb|KGN60780.1| hypothetical protein Csa_2G010160 [Cucumis sativus]
Csa7G452050	17.7014	161.706	-3.19144	0.026229	gi|778729916|ref|XP_011659664.1| PREDICTED: probable LRR receptor-like serine/threonine-protein kinase At1g05700 [Cucumis sativus] &gt;gi|700190317|gb|KGN45550.1| hypothetical protein Csa_7G452050 [Cucumis sativus]
Csa1G470410	113.462	228.186	-1.008	0.0262383	gi|778661186|ref|XP_004150222.2| PREDICTED: probable LRR receptor-like serine/threonine-protein kinase At2g24230 [Cucumis sativus] &gt;gi|700210529|gb|KGN65625.1| hypothetical protein Csa_1G470410 [Cucumis sativus]
Csa1G615710	23.2016	83.8134	-1.85296	0.0265806	gi|778663713|ref|XP_011660143.1| PREDICTED: uncharacterized protein LOC101214470 isoform X2 [Cucumis sativus] &gt;gi|700211407|gb|KGN66503.1| hypothetical protein Csa_1G615710 [Cucumis sativus]
Csa3G829270	0	11.5374	#NUM!	0.0268695	gi|778685730|ref|XP_004147441.2| PREDICTED: alpha-dioxygenase 1 [Cucumis sativus] &gt;gi|700204504|gb|KGN59637.1| hypothetical protein Csa_3G829270 [Cucumis sativus]
Csa6G420520	2.04971	22.1708	-3.43517	0.0268833	gi|449444961|ref|XP_004140242.1| PREDICTED: RING-H2 finger protein ATL40-like, partial [Cucumis sativus]
Csa7G428840	69.6847	182.503	-1.389	0.0269831	gi|449436667|ref|XP_004136114.1| PREDICTED: protein gamma response 1 isoform X1 [Cucumis sativus] &gt;gi|700189914|gb|KGN45147.1| hypothetical protein Csa_7G428840 [Cucumis sativus]
Csa1G635930	7.31967	36.7154	-2.32654	0.0275766	gi|778663935|ref|XP_004139144.2| PREDICTED: E3 ubiquitin-protein ligase PUB23-like [Cucumis sativus] &gt;gi|700211497|gb|KGN66593.1| hypothetical protein Csa_1G635930 [Cucumis sativus]
Csa3G606620	8.05778	38.4102	-2.25303	0.0276585	gi|700203145|gb|KGN58278.1| hypothetical protein Csa_3G606620 [Cucumis sativus]
Csa3G592690	13.7396	1950.88	-7.14964	0.0276864	gi|449455968|ref|XP_004145722.1| PREDICTED: UDP-glycosyltransferase 74E2-like [Cucumis sativus] &gt;gi|700203082|gb|KGN58215.1| hypothetical protein Csa_3G592690 [Cucumis sativus]
Csa2G129170	6.55534	55.0946	-3.07117	0.0278022	gi|449442369|ref|XP_004138954.1| PREDICTED: vesicle-associated membrane protein 722-like [Cucumis sativus] &gt;gi|700206339|gb|KGN61458.1| hypothetical protein Csa_2G129170 [Cucumis sativus]
Csa3G736970	2.40432	22.5592	-3.23002	0.0283195	gi|449440083|ref|XP_004137814.1| PREDICTED: peroxidase 21-like [Cucumis sativus] &gt;gi|700203817|gb|KGN58950.1| hypothetical protein Csa_3G736970 [Cucumis sativus]
Csa5G633170	76.6052	162.925	-1.0887	0.0284904	gi|449449176|ref|XP_004142341.1| PREDICTED: ABC transporter B family member 15-like [Cucumis sativus] &gt;gi|700197242|gb|KGN52419.1| hypothetical protein Csa_5G633170 [Cucumis sativus]
Csa7G352500	2.1136	27.9417	-3.72465	0.0285074	gi|778727057|ref|XP_004149783.2| PREDICTED: membrane protein of ER body 2-like [Cucumis sativus] &gt;gi|700189404|gb|KGN44637.1| hypothetical protein Csa_7G352500 [Cucumis sativus]
Csa2G338830	64.4138	512.62	-2.99245	0.0286427	gi|449459190|ref|XP_004147329.1| PREDICTED: NAC domain-containing protein 2 [Cucumis sativus] &gt;gi|700207120|gb|KGN62239.1| hypothetical protein Csa_2G338830 [Cucumis sativus]
Csa3G099630	6.9502	63.8996	-3.20068	0.0289211	gi|778676237|ref|XP_011650553.1| PREDICTED: protein PLANT CADMIUM RESISTANCE 8 [Cucumis sativus] &gt;gi|700201069|gb|KGN56202.1| hypothetical protein Csa_3G099630 [Cucumis sativus]
Csa2G138770	6.60086	35.3232	-2.41989	0.0291294	gi|449442475|ref|XP_004139007.1| PREDICTED: ubiquitin-conjugating enzyme E2 5A-like [Cucumis sativus] &gt;gi|700206354|gb|KGN61473.1| hypothetical protein Csa_2G138770 [Cucumis sativus]
Csa3G779020	2.11535	24.8427	-3.55385	0.0291454	gi|778684454|ref|XP_011652031.1| PREDICTED: protein YLS9-like [Cucumis sativus] &gt;gi|700204065|gb|KGN59198.1| hypothetical protein Csa_3G779020 [Cucumis sativus]
Csa6G504490	48.9456	207.468	-2.08364	0.0291605	gi|778719549|ref|XP_011658026.1| PREDICTED: mitochondrial chaperone BCS1-like [Cucumis sativus] &gt;gi|700193664|gb|KGN48868.1| hypothetical protein Csa_6G504490 [Cucumis sativus]
Csa2G408940	23.9012	80.6451	-1.75451	0.0293656	gi|659111874|ref|XP_008455953.1| PREDICTED: uncharacterized protein LOC103496015 [Cucumis melo] &gt;gi|778673358|ref|XP_011649979.1| PREDICTED: uncharacterized protein LOC101207576 [Cucumis sativus] &gt;gi|700208080|gb|KGN63199.1| hypothetical protein Csa_2G408940 [Cucumis sativus]
Csa5G523000	37.1363	93.5753	-1.3333	0.0297112	gi|778703598|ref|XP_011655393.1| PREDICTED: NAC domain-containing protein 8 [Cucumis sativus] &gt;gi|700196177|gb|KGN51354.1| hypothetical protein Csa_5G523000 [Cucumis sativus]
Csa3G076020	39.0231	260.081	-2.73656	0.0297118	gi|778676057|ref|XP_011650522.1| PREDICTED: lactoylglutathione lyase-like [Cucumis sativus] &gt;gi|700200982|gb|KGN56115.1| hypothetical protein Csa_3G076020 [Cucumis sativus]
Csa6G526440	8.50442	72.5941	-3.09357	0.0297338	gi|778722614|ref|XP_011658527.1| PREDICTED: uncharacterized protein LOC105436047 [Cucumis sativus] &gt;gi|700194306|gb|KGN49510.1| hypothetical protein Csa_6G526440 [Cucumis sativus]
Csa7G043560	8.9159	40.5054	-2.18366	0.0297398	gi|778730114|ref|XP_011659702.1| PREDICTED: glycine-rich cell wall structural protein 1-like [Cucumis sativus] &gt;gi|700188281|gb|KGN43514.1| hypothetical protein Csa_7G043560 [Cucumis sativus]
Csa4G285760	86.9345	807.381	-3.21525	0.0302416	gi|700198942|gb|KGN54100.1| hypothetical protein Csa_4G285760 [Cucumis sativus]
Csa1G120470	0	305.81	#NUM!	0.0308354	gi|449443349|ref|XP_004139442.1| PREDICTED: alpha carbonic anhydrase 7 [Cucumis sativus] &gt;gi|700209735|gb|KGN64831.1| hypothetical protein Csa_1G120470 [Cucumis sativus]
Csa1G532300	141.719	332.276	-1.22935	0.0309948	gi|778661742|ref|XP_004145250.2| PREDICTED: probable protein phosphatase 2C 25 [Cucumis sativus] &gt;gi|700210726|gb|KGN65822.1| hypothetical protein Csa_1G532300 [Cucumis sativus]
Csa3G271380	3.01899	131.35	-5.44321	0.0312917	gi|778680668|ref|XP_011651369.1| PREDICTED: uncharacterized protein LOC105434874 isoform X1 [Cucumis sativus] &gt;gi|700202612|gb|KGN57745.1| hypothetical protein Csa_3G271380 [Cucumis sativus]
Csa3G184590	14.8618	69.5065	-2.22554	0.031507	gi|449445967|ref|XP_004140743.1| PREDICTED: probable membrane-associated kinase regulator 5 [Cucumis sativus] &gt;gi|700202295|gb|KGN57428.1| hypothetical protein Csa_3G184590 [Cucumis sativus]
Csa4G288620	58.9037	142.212	-1.27162	0.0315292	gi|700198984|gb|KGN54142.1| hypothetical protein Csa_4G288620 [Cucumis sativus]
Csa3G852440	2.77729	42.9206	-3.94992	0.0315322	gi|778688989|ref|XP_011652880.1| PREDICTED: uncharacterized protein LOC105435142 [Cucumis sativus] &gt;gi|700204762|gb|KGN59895.1| hypothetical protein Csa_3G852440 [Cucumis sativus]
Csa6G518160	18.0891	64.1481	-1.82629	0.0316339	gi|449434322|ref|XP_004134945.1| PREDICTED: serine/threonine-protein kinase CDL1 [Cucumis sativus] &gt;gi|700194057|gb|KGN49261.1| hypothetical protein Csa_6G518160 [Cucumis sativus]
Csa5G492350	216.819	481.346	-1.15058	0.0317821	gi|449452110|ref|XP_004143803.1| PREDICTED: uncharacterized protein LOC101212152 [Cucumis sativus] &gt;gi|700196036|gb|KGN51213.1| hypothetical protein Csa_5G492350 [Cucumis sativus]
Csa1G064800	13.6534	49.995	-1.87252	0.0320489	gi|700209462|gb|KGN64558.1| hypothetical protein Csa_1G064800 [Cucumis sativus]
Csa3G135720	57.0475	1386.42	-4.60306	0.0321672	gi|449433261|ref|XP_004134416.1| PREDICTED: 1-aminocyclopropane-1-carboxylate oxidase homolog 1 [Cucumis sativus] &gt;gi|700201742|gb|KGN56875.1| hypothetical protein Csa_3G135720 [Cucumis sativus]
Csa4G312240	74.0975	240.314	-1.69742	0.032234	gi|700199233|gb|KGN54391.1| hypothetical protein Csa_4G312240 [Cucumis sativus]
Csa4G411390	24.0063	74.7751	-1.63914	0.0322937	gi|778694574|ref|XP_004151727.2| PREDICTED: EGF domain-specific O-linked N-acetylglucosamine transferase-like [Cucumis sativus] &gt;gi|700199479|gb|KGN54637.1| hypothetical protein Csa_4G411390 [Cucumis sativus]
Csa7G009020	9.91407	45.7967	-2.20769	0.0323719	gi|778722830|ref|XP_004144905.2| PREDICTED: auxin-induced protein X10A-like [Cucumis sativus] &gt;gi|700187973|gb|KGN43206.1| hypothetical protein Csa_7G009020 [Cucumis sativus]
Csa1G005660	14.7743	52.7462	-1.83598	0.0324526	gi|449440708|ref|XP_004138126.1| PREDICTED: LIM domain-containing protein WLIM1-like [Cucumis sativus] &gt;gi|700208509|gb|KGN63605.1| Pollen-specific protein SF3 [Cucumis sativus]
Csa7G452920	3.14851	24.1381	-2.93857	0.0327181	gi|449447809|ref|XP_004141660.1| PREDICTED: uncharacterized protein LOC101213351 [Cucumis sativus] &gt;gi|700190355|gb|KGN45588.1| hypothetical protein Csa_7G452920 [Cucumis sativus]
Csa1G002930	954.41	2528.21	-1.40543	0.0329777	gi|449440618|ref|XP_004138081.1| PREDICTED: rhodanese-like domain-containing protein 11, chloroplastic [Cucumis sativus] &gt;gi|700208428|gb|KGN63524.1| hypothetical protein Csa_1G002930 [Cucumis sativus]
Csa4G075740	54.5835	122.253	-1.16334	0.0331626	gi|700198386|gb|KGN53544.1| hypothetical protein Csa_4G075740 [Cucumis sativus]
Csa6G094690	3.66256	122.623	-5.06523	0.0334612	gi|700191247|gb|KGN46451.1| hypothetical protein Csa_6G094690 [Cucumis sativus]
Csa3G175600	0	11.1528	#NUM!	0.0335708	gi|700202126|gb|KGN57259.1| hypothetical protein Csa_3G175600 [Cucumis sativus]
CsaUNG031640	65.9404	139.462	-1.08064	0.0342166	gi|449466693|ref|XP_004151060.1| PREDICTED: AP2/ERF and B3 domain-containing transcription factor RAV1-like [Cucumis sativus]
Csa7G044840	105.45	609.731	-2.53161	0.0344622	gi|449453478|ref|XP_004144484.1| PREDICTED: cysteine-rich repeat secretory protein 38-like [Cucumis sativus] &gt;gi|700188311|gb|KGN43544.1| hypothetical protein Csa_7G044840 [Cucumis sativus]
Csa1G045790	21.3638	159.612	-2.90132	0.034645	gi|449469497|ref|XP_004152456.1| PREDICTED: anaphase-promoting complex subunit 8 [Cucumis sativus] &gt;gi|700209185|gb|KGN64281.1| hypothetical protein Csa_1G045790 [Cucumis sativus]
Csa4G304250	17.1079	4355.27	-7.99196	0.0347414	gi|778693628|ref|XP_004147907.2| PREDICTED: glutathione S-transferase U8-like [Cucumis sativus] &gt;gi|700199170|gb|KGN54328.1| hypothetical protein Csa_4G304250 [Cucumis sativus]
Csa2G196900	1.03492	1566.85	-10.5641	0.0349654	gi|778668875|ref|XP_004150430.2| PREDICTED: uncharacterized protein LOC101203350 [Cucumis sativus] &gt;gi|700206520|gb|KGN61639.1| hypothetical protein Csa_2G196900 [Cucumis sativus]
Csa7G002520	33.7205	288.308	-3.09591	0.0350495	gi|449461589|ref|XP_004148524.1| PREDICTED: isoflavone reductase-like protein isoform X1 [Cucumis sativus] &gt;gi|700187913|gb|KGN43146.1| hypothetical protein Csa_7G002520 [Cucumis sativus]
Csa4G083540	47.2159	109.518	-1.21383	0.0353418	gi|778691552|ref|XP_011653300.1| PREDICTED: E3 ubiquitin-protein ligase CCNB1IP1 homolog isoform X3 [Cucumis sativus] &gt;gi|700198421|gb|KGN53579.1| hypothetical protein Csa_4G083540 [Cucumis sativus]
Csa2G000420	0.661941	21.4364	-5.01722	0.0354235	gi|700205415|gb|KGN60534.1| hypothetical protein Csa_2G000420 [Cucumis sativus]
Csa3G845500	226.531	454.175	-1.00354	0.0362681	gi|449446795|ref|XP_004141156.1| PREDICTED: respiratory burst oxidase homolog protein C [Cucumis sativus] &gt;gi|700204650|gb|KGN59783.1| hypothetical protein Csa_3G845500 [Cucumis sativus]
Csa1G574950	20.6143	171.802	-3.05903	0.0364222	gi|700211083|gb|KGN66179.1| hypothetical protein Csa_1G574950 [Cucumis sativus]
Csa6G082530	38.7315	103.097	-1.41243	0.0366699	gi|778722035|ref|XP_004145086.2| PREDICTED: uncharacterized protein LOC105434387 [Cucumis sativus] &gt;gi|700191112|gb|KGN46316.1| hypothetical protein Csa_6G082530 [Cucumis sativus]
Csa6G446380	18.1969	58.1233	-1.67542	0.0371966	gi|700192973|gb|KGN48177.1| hypothetical protein Csa_6G446380 [Cucumis sativus]
Csa2G361350	0	50.9998	#NUM!	0.0372803	gi|449470158|ref|XP_004152785.1| PREDICTED: elongation of fatty acids protein 3-like [Cucumis sativus] &gt;gi|700207450|gb|KGN62569.1| hypothetical protein Csa_2G361350 [Cucumis sativus]
Csa6G107320	0.352851	651.196	-10.8498	0.0373315	gi|449445487|ref|XP_004140504.1| PREDICTED: uncharacterized protein LOC101208463 [Cucumis sativus] &gt;gi|700191327|gb|KGN46531.1| hypothetical protein Csa_6G107320 [Cucumis sativus]
Csa4G304240	0.661941	84.7771	-7.00083	0.0377723	gi|449460349|ref|XP_004147908.1| PREDICTED: probable glutathione S-transferase [Cucumis sativus] &gt;gi|700199169|gb|KGN54327.1| hypothetical protein Csa_4G304240 [Cucumis sativus]
CsaUNG006260	2.41742	94.0407	-5.28174	0.0380847	gi|1035393154|ref|XP_008465301.2| PREDICTED: acetyl-coenzyme A synthetase, chloroplastic/glyoxysomal-like [Cucumis melo]
Csa6G513530	84.486	413.823	-2.29223	0.0381109	gi|700193885|gb|KGN49089.1| hypothetical protein Csa_6G513530 [Cucumis sativus]
Csa5G146310	269.683	545.465	-1.01622	0.0385005	gi|700194780|gb|KGN49957.1| hypothetical protein Csa_5G146310 [Cucumis sativus]
Csa5G532970	1.73711	64.9347	-5.22423	0.039064	gi|700196239|gb|KGN51416.1| hypothetical protein Csa_5G532970 [Cucumis sativus]
Csa5G471600	79.9224	163.088	-1.02898	0.0391017	gi|449452068|ref|XP_004143782.1| PREDICTED: phosphate transporter PHO1 homolog 3-like [Cucumis sativus] &gt;gi|700195995|gb|KGN51172.1| hypothetical protein Csa_5G471600 [Cucumis sativus]
Csa1G165730	0	10.2959	#NUM!	0.0394252	gi|449443456|ref|XP_004139493.1| PREDICTED: uncharacterized protein LOC101207654 [Cucumis sativus] &gt;gi|700209845|gb|KGN64941.1| hypothetical protein Csa_1G165730 [Cucumis sativus]
Csa4G017200	8.37038	36.514	-2.12509	0.0394574	gi|700197974|gb|KGN53132.1| Aconitate hydratase [Cucumis sativus]
Csa3G910670	3.08287	45.1637	-3.87281	0.039829	gi|449461545|ref|XP_004148502.1| PREDICTED: expansin-like B1 [Cucumis sativus] &gt;gi|700205297|gb|KGN60430.1| Major pollen allergen Ory s 1 [Cucumis sativus]
Csa7G018790	8.62693	36.879	-2.09588	0.0399147	gi|449454263|ref|XP_004144875.1| PREDICTED: uncharacterized protein LOC101215215 [Cucumis sativus] &gt;gi|700188064|gb|KGN43297.1| hypothetical protein Csa_7G018790 [Cucumis sativus]
Csa3G702070	53.9927	236.055	-2.12828	0.0406683	gi|778682849|ref|XP_011651795.1| PREDICTED: uncharacterized protein At1g04910 [Cucumis sativus] &gt;gi|700203485|gb|KGN58618.1| hypothetical protein Csa_3G702070 [Cucumis sativus]
Csa1G033160	81.5087	648.858	-2.99288	0.0407487	gi|778656835|ref|XP_004151688.2| PREDICTED: glutathione S-transferase U9-like [Cucumis sativus] &gt;gi|700208900|gb|KGN63996.1| Glutathione s-transferase [Cucumis sativus]
Csa2G000690	24	115.974	-2.27269	0.0407925	gi|778665720|ref|XP_011648623.1| PREDICTED: NAC domain-containing protein 72-like isoform X1 [Cucumis sativus] &gt;gi|700205442|gb|KGN60561.1| hypothetical protein Csa_2G000690 [Cucumis sativus]
Csa3G846010	0	10.4273	#NUM!	0.0408672	gi|778686117|ref|XP_011652332.1| PREDICTED: uncharacterized protein LOC105435015 [Cucumis sativus] &gt;gi|700204652|gb|KGN59785.1| hypothetical protein Csa_3G846010 [Cucumis sativus]
Csa5G484630	64.4565	278.288	-2.11018	0.0409805	gi|449452078|ref|XP_004143787.1| PREDICTED: metalloendoproteinase 1-like [Cucumis sativus] &gt;gi|700196005|gb|KGN51182.1| hypothetical protein Csa_5G484630 [Cucumis sativus]
Csa1G153560	30.0063	2168.55	-6.17532	0.0410074	-
Csa6G485670	2.40256	91.8075	-5.25597	0.0411114	gi|449448590|ref|XP_004142049.1| PREDICTED: WAT1-related protein At5g64700-like [Cucumis sativus] &gt;gi|700193188|gb|KGN48392.1| hypothetical protein Csa_6G485670 [Cucumis sativus]
Csa7G312940	2.46996	20.9622	-3.08523	0.0411389	-
Csa1G074920	63.0617	133.111	-1.07779	0.0411997	gi|700209591|gb|KGN64687.1| hypothetical protein Csa_1G074920 [Cucumis sativus]
Csa7G325720	246.531	640.938	-1.37842	0.0413532	gi|449443766|ref|XP_004139648.1| PREDICTED: proteasome subunit beta type-7-A [Cucumis sativus] &gt;gi|700189298|gb|KGN44531.1| hypothetical protein Csa_7G325720 [Cucumis sativus]
Csa7G062810	20.0145	74.137	-1.88914	0.0416009	gi|449438550|ref|XP_004137051.1| PREDICTED: probable LRR receptor-like serine/threonine-protein kinase At4g08850 [Cucumis sativus] &gt;gi|700188482|gb|KGN43715.1| hypothetical protein Csa_7G062810 [Cucumis sativus]
Csa6G522700	73.7638	166.137	-1.17139	0.0417511	gi|449434266|ref|XP_004134917.1| PREDICTED: LRR receptor-like serine/threonine-protein kinase FLS2 [Cucumis sativus] &gt;gi|700194172|gb|KGN49376.1| hypothetical protein Csa_6G522700 [Cucumis sativus]
Csa2G010200	10.6766	80.5112	-2.91473	0.0417567	gi|778666436|ref|XP_011648740.1| PREDICTED: ankyrin repeat-containing protein At3g12360-like [Cucumis sativus] &gt;gi|700205665|gb|KGN60784.1| hypothetical protein Csa_2G010200 [Cucumis sativus]
Csa6G515490	2.11184	20.3484	-3.26834	0.0421178	gi|700193936|gb|KGN49140.1| hypothetical protein Csa_6G515490 [Cucumis sativus]
Csa3G730910	98.6826	495.916	-2.32923	0.0421287	gi|449440249|ref|XP_004137897.1| PREDICTED: lectin-domain containing receptor kinase VI.4-like [Cucumis sativus]
Csa4G624960	110.699	703.941	-2.66881	0.0426476	gi|700199883|gb|KGN55041.1| hypothetical protein Csa_4G624960 [Cucumis sativus]
Csa3G852480	0	10.0883	#NUM!	0.0427158	gi|700204766|gb|KGN59899.1| hypothetical protein Csa_3G852480 [Cucumis sativus]
Csa6G398210	2.75366	63.6979	-4.53183	0.0428066	gi|700192540|gb|KGN47744.1| hypothetical protein Csa_6G398210 [Cucumis sativus]
Csa1G042350	40.1572	557.943	-3.79639	0.043047	gi|700209027|gb|KGN64123.1| hypothetical protein Csa_1G042350 [Cucumis sativus]
Csa6G399220	0.992912	17.5464	-4.14336	0.0437149	gi|700192542|gb|KGN47746.1| hypothetical protein Csa_6G399220 [Cucumis sativus]
Csa5G630780	2.0077	20.7935	-3.37251	0.043824	gi|700197198|gb|KGN52375.1| hypothetical protein Csa_5G630780 [Cucumis sativus]
Csa4G190020	0	9.92241	#NUM!	0.0443963	gi|449462794|ref|XP_004149125.1| PREDICTED: spermidine hydroxycinnamoyl transferase [Cucumis sativus] &gt;gi|700198772|gb|KGN53930.1| hypothetical protein Csa_4G190020 [Cucumis sativus]
Csa3G852630	1.0568	537.944	-8.99161	0.0448276	gi|778686466|ref|XP_004147803.2| PREDICTED: cytochrome P450 CYP82D47-like [Cucumis sativus] &gt;gi|700204781|gb|KGN59914.1| hypothetical protein Csa_3G852630 [Cucumis sativus]
Csa6G504440	8.46417	50.4765	-2.57617	0.0450674	gi|700193659|gb|KGN48863.1| hypothetical protein Csa_6G504440 [Cucumis sativus]
Csa6G515500	1.05855	16.1454	-3.93095	0.0451696	gi|700193937|gb|KGN49141.1| hypothetical protein Csa_6G515500 [Cucumis sativus]
Csa4G000830	0.705702	16.3609	-4.53505	0.0452798	gi|700197605|gb|KGN52763.1| hypothetical protein Csa_4G000830 [Cucumis sativus]
Csa2G361880	5.90919	32.3847	-2.45428	0.0453494	gi|700207505|gb|KGN62624.1| hypothetical protein Csa_2G361880 [Cucumis sativus]
Csa4G304760	17.0747	3522.21	-7.68848	0.0454535	gi|778693631|ref|XP_004147931.2| PREDICTED: probable glutathione S-transferase [Cucumis sativus] &gt;gi|700199172|gb|KGN54330.1| hypothetical protein Csa_4G304760 [Cucumis sativus]
Csa3G850630	128.12	617.9	-2.26987	0.0458191	gi|700204726|gb|KGN59859.1| hypothetical protein Csa_3G850630 [Cucumis sativus]
Csa4G286940	0	152.54	#NUM!	0.0460042	gi|700198963|gb|KGN54121.1| hypothetical protein Csa_4G286940 [Cucumis sativus]
Csa7G372320	44.4715	206.219	-2.21323	0.0460091	gi|700189453|gb|KGN44686.1| hypothetical protein Csa_7G372320 [Cucumis sativus]
Csa6G516870	6.50549	32.4993	-2.32068	0.046174	gi|700193975|gb|KGN49179.1| hypothetical protein Csa_6G516870 [Cucumis sativus]
Csa3G120480	1.01304	15.9906	-3.98046	0.0464211	gi|449433059|ref|XP_004134315.1| PREDICTED: acidic endochitinase-like [Cucumis sativus] &gt;gi|700201336|gb|KGN56469.1| hypothetical protein Csa_3G120480 [Cucumis sativus]
Csa5G598610	22.7316	65.1022	-1.518	0.046439	gi|449434977|ref|XP_004135272.1| PREDICTED: plant intracellular Ras-group-related LRR protein 3 [Cucumis sativus] &gt;gi|700196576|gb|KGN51753.1| hypothetical protein Csa_5G598610 [Cucumis sativus]
Csa4G354130	27.6587	1268.93	-5.51973	0.046635	gi|778694210|ref|XP_004142649.2| PREDICTED: putative methyltransferase DDB_G0268948 [Cucumis sativus] &gt;gi|700199364|gb|KGN54522.1| hypothetical protein Csa_4G354130 [Cucumis sativus]
Csa3G734160	25.0745	68.6525	-1.45309	0.0469782	gi|700203730|gb|KGN58863.1| hypothetical protein Csa_3G734160 [Cucumis sativus]
Csa3G118040	4.13967	25.3825	-2.61624	0.0470174	gi|449431980|ref|XP_004133778.1| PREDICTED: uncharacterized protein LOC101221665 [Cucumis sativus] &gt;gi|700201236|gb|KGN56369.1| hypothetical protein Csa_3G118040 [Cucumis sativus]
Csa7G073490	1.73887	17.9886	-3.37087	0.0471485	gi|778725052|ref|XP_004137109.2| PREDICTED: scopoletin glucosyltransferase-like [Cucumis sativus] &gt;gi|700188680|gb|KGN43913.1| hypothetical protein Csa_7G073490 [Cucumis sativus]
Csa2G247590	123.439	571.537	-2.21105	0.0479015	gi|700206679|gb|KGN61798.1| hypothetical protein Csa_2G247590 [Cucumis sativus]
Csa7G029930	32.7821	80	-1.28709	0.0483052	gi|449453642|ref|XP_004144565.1| PREDICTED: probable L-type lectin-domain containing receptor kinase S.5 [Cucumis sativus] &gt;gi|700188146|gb|KGN43379.1| hypothetical protein Csa_7G029930 [Cucumis sativus]
Csa4G011070	18.084	96.6784	-2.41848	0.0485302	gi|700197850|gb|KGN53008.1| hypothetical protein Csa_4G011070 [Cucumis sativus]
Csa1G433620	3.08287	23.2189	-2.91295	0.049105	gi|778665146|ref|XP_004150748.2| PREDICTED: cation transporter HKT8-like [Cucumis sativus] &gt;gi|700210418|gb|KGN65514.1| hypothetical protein Csa_1G433620 [Cucumis sativus]
Csa1G569340	20.4227	229.952	-3.49309	0.0492169	gi|778662422|ref|XP_004135778.2| PREDICTED: probable purine permease 11 [Cucumis sativus] &gt;gi|700210961|gb|KGN66057.1| hypothetical protein Csa_1G569340 [Cucumis sativus]
Csa1G537320	2.41918	62.0183	-4.68011	0.0493864	gi|449435504|ref|XP_004135535.1| PREDICTED: phospholipase A1-Igamma1, chloroplastic [Cucumis sativus] &gt;gi|700210785|gb|KGN65881.1| hypothetical protein Csa_1G537320 [Cucumis sativus]
Csa6G139190	0.352851	33.2964	-6.56016	0.0494744	gi|778722119|ref|XP_011658407.1| PREDICTED: transcription factor JUNGBRUNNEN 1-like [Cucumis sativus] &gt;gi|700191615|gb|KGN46819.1| hypothetical protein Csa_6G139190 [Cucumis sativus]
Csa3G146510	47.3323	188.317	-1.99226	0.0494873	gi|449432692|ref|XP_004134133.1| PREDICTED: uncharacterized protein YIR042C-like [Cucumis sativus] &gt;gi|700201832|gb|KGN56965.1| hypothetical protein Csa_3G146510 [Cucumis sativus]
Csa6G318710	19.9629	61.699	-1.62792	0.0495445	gi|449465577|ref|XP_004150504.1| PREDICTED: RING-H2 finger protein ATL2-like [Cucumis sativus] &gt;gi|700192220|gb|KGN47424.1| hypothetical protein Csa_6G318710 [Cucumis sativus]
