# Supplementary material for: A SNP of HD-ZIP I transcription factor leads to distortion of trichome morphology in cucumber (Cucumis sativus L.)
Source: BMC Plant Biol. 2021 Apr 16;21:182. doi: 10.1186/s12870-021-02955-1 (PMC8052656; doi:10.1186/s12870-021-02955-1)
Supplement: Supplementary file 8 — Additional file 8 Table S3 List of genes that are consistently differentially expressed in both groups, mict-L130F vs WD1 and 06–2 vs 06–1. [file 12870_2021_2955_MOESM8_ESM.xlsx]

## Sheet: Sheet1
A SNP of HD-ZIP I transcription factor leads to distortion of trichome morphology in cucumber (Cucumis sativus L.)
Leyu Zhang1, Duo Lv1, Jian Pan1, Keyan Zhang1, Haifan Wen1, Yue Chen1, Hui Du1, Huanle He1, Run Cai1,2, Junsong Pan1*, Gang Wang1*
1School of Agriculture and Biology, Shanghai Jiao Tong University, Shanghai 200240, China.
2State Key Laboratory of Vegetable Germplasm Innovation, Tianjin 300384, China.
Table S3. List of genes that are consistently differentially expressed in both groups, mict-L130F vs WD1 and 06-2 vs 06-1
id	UP/Down
Csa4G629470	Down
Csa3G890080	Down
Csa2G035460	Down
Csa3G827220	Down
Csa6G504720	Down
Csa5G099500	Down
Csa6G502720	Down
Csa6G046240	Down
Csa7G389490	Down
Csa6G151810	Down
Csa3G175740	Down
Csa2G429030	Down
Csa1G555600	Down
Csa3G837040	Down
Csa2G416770	Down
Csa1G597690	Down
Csa5G468980	Down
Csa4G309180	Down
Csa1G575190	Down
Csa3G818250	Down
Csa5G604260	Down
Csa6G152340	Down
Csa7G414470	Down
Csa7G432550	Down
Csa5G206420	Down
Csa2G418950	Down
Csa3G183920	Down
Csa1G535800	Down
Csa6G106800	Down
Csa1G397130	Down
Csa3G604110	Down
Csa7G414490	Down
Csa5G210020	Down
Csa1G049460	Down
Csa3G145780	Down
Csa2G352960	Down
Csa3G651800	Down
Csa3G134910	Down
Csa2G033330	Down
Csa4G025120	Down
Csa3G178550	Down
Csa1G051590	Down
Csa7G391240	Down
Csa3G778180	Down
Csa3G852600	Down
Csa1G620390	Down
Csa4G625570	Down
Csa2G423560	Down
Csa2G224250	Down
Csa6G409380	Down
Csa3G127770	UP
Csa5G266880	UP
Csa3G171870	UP
Csa4G082440	UP
Csa7G004020	UP
Csa1G096090	UP
Csa6G355380	UP
Csa3G171860	UP
Csa6G516920	UP
Csa7G433950	UP
Csa1G540350	UP
Csa7G412840	UP
Csa1G614650	UP
Csa4G006070	UP
Csa6G490930	UP
Csa5G608550	UP
Csa3G900960	UP
Csa2G049980	UP
Csa5G585950	UP
Csa1G085890	UP
Csa6G083560	UP
Csa6G014540	UP
Csa3G625650	UP
Csa3G777660	UP
Csa1G628000	UP
Csa5G494420	UP
Csa3G829250	UP
Csa5G292220	UP
Csa3G133880	UP
Csa4G645260	UP
Csa2G287170	UP
Csa6G504460	UP
Csa4G006090	UP
Csa6G521010	UP
Csa6G127480	UP
Csa4G303690	UP
Csa3G026690	UP
Csa1G024860	UP
Csa7G039260	UP
Csa1G615710	UP
Csa3G736970	UP
Csa7G352500	UP
Csa1G120470	UP
Csa4G075740	UP
Csa2G196900	UP
Csa7G002520	UP
Csa6G107320	UP
CsaUNG006260	UP
Csa1G165730	UP
Csa1G153560	UP
Csa3G852480	UP
Csa4G190020	UP
Csa4G286940	UP
