# Supplementary material for: A SNP of HD-ZIP I transcription factor leads to distortion of trichome morphology in cucumber (Cucumis sativus L.)
Source: BMC Plant Biol. 2021 Apr 16;21:182. doi: 10.1186/s12870-021-02955-1 (PMC8052656; doi:10.1186/s12870-021-02955-1)
Supplement: Supplementary file 9 — Additional file 9 Table S4 List of genes that are consistently differentially expressed in 06–2 vs mict-L130F. [file 12870_2021_2955_MOESM9_ESM.xlsx]

## Sheet: Sheet1
A SNP of HD-ZIP I transcription factor leads to distortion of trichome morphology in cucumber (Cucumis sativus L.)
Leyu Zhang1, Duo Lv1, Jian Pan1, Keyan Zhang1, Haifan Wen1, Yue Chen1, Hui Du1, Huanle He1, Run Cai1,2, Junsong Pan1*, Gang Wang1*
1School of Agriculture and Biology, Shanghai Jiao Tong University, Shanghai 200240, China.
2State Key Laboratory of Vegetable Germplasm Innovation, Tianjin 300384, China.
Table S4. List of genes that are consistently differentially expressed in 06-2 vs mict-L130F
Gene ID	p (Corr)	p	Log FC	Description
Csa2G348270	3.32195e-07	1.60624e-11	-2.87171	F8A5.1 protein
Csa7G237880	3.32195e-07	2.89167e-11	-5.30675	Dbj|BAA81760.1
Csa5G590170	4.724e-07	6.16818e-11	-5.44801	Mitotic spindle assembly checkpoint protein MAD2; contains IPR003511 (DNA-binding HORMA), IPR027097 (Mitotic spindle checkpoint protein Mad2)
Csa4G664480	1.95761e-06	4.26013e-10	-6.81349	Cyclin dependent kinase B2; contains IPR011009 (Protein kinase-like domain)
Csa5G609670	2.52232e-06	6.58683e-10	-4.54903	CONSTANS-like zinc finger protein; contains IPR000315 (Zinc finger, B-box), IPR010402 (CCT domain)
Csa3G184590	2.85721e-06	8.70493e-10	-5.29316	Probable membrane-associated kinase regulator 5
Csa1G043020	3.41223e-06	1.23624e-09	-3.29145	Putative zinc finger protein; contains IPR013087 (Zinc finger C2H2-type/integrase DNA-binding domain)
Csa3G002810	3.91101e-06	1.75263e-09	-6.50355	Chalcone-flavanone isomerase family protein
Csa6G357020	3.91101e-06	1.99444e-09	-5.70401	Unknown protein
Csa4G196810	3.91101e-06	2.04266e-09	-5.4363	SCARECROW; contains IPR005202 (Transcription factor GRAS)
Csa4G410810	4.4381e-06	2.81471e-09	-2.48461	Putative vascular plant one zinc finger protein
Csa4G334650	4.4381e-06	2.98738e-09	-5.39795	High mobility group family
Csa1G042940	4.4381e-06	3.0906e-09	-4.1456	Cell division cycle-associated 7-like protein; contains IPR018866 (Zinc-finger domain of monoamine-oxidase A repressor R1)
Csa3G843770	4.44897e-06	3.2918e-09	-2.12826	Putative tryptophan synthase alpha chain; contains IPR002028 (Tryptophan synthase, alpha chain), IPR013785 (Aldolase-type TIM barrel)
Csa3G184580	5.76806e-06	4.90879e-09	-4.61419	ABC transporter G family member; contains IPR013525 (ABC-2 type transporter), IPR027417 (P-loop containing nucleoside triphosphate hydrolase)
Csa3G778340	5.76806e-06	5.02095e-09	-5.54439	B-type cyclin
Csa4G308560	6.75807e-06	6.17686e-09	-1.7001	Yippee family protein; contains IPR004910 (Yippee-like protein)
Csa3G874350	7.04312e-06	6.74742e-09	-8.2339	Early tobacco anther; contains IPR025870 (Glyoxalase-like domain)
Csa6G526510	7.04312e-06	7.05048e-09	-4.54741	Unknown protein
Csa4G617360	9.23871e-06	1.06858e-08	-2.44177	Ankyrin repeat and zinc finger domain-containing protein
Csa6G434330	9.23871e-06	1.09857e-08	-7.21903	Ubiquitin-conjugating enzyme E2 C, putative; contains IPR016135 (Ubiquitin-conjugating enzyme/RWD-like), IPR023313 (Ubiquitin-conjugating enzyme, active site)
Csa3G837030	9.23871e-06	1.12589e-08	-3.89561	Phosphoprotein phosphatase, putative; contains IPR000340 (Dual specificity phosphatase, catalytic domain), IPR001478 (PDZ domain), IPR014756 (Immunoglobulin E-set), IPR020422 (Dual specificity phosphatase, subgroup, catalytic domain)
Csa4G154320	9.34215e-06	1.17915e-08	-8.95045	Polygalacturonase-inhibitor protein; contains IPR001611 (Leucine-rich repeat), IPR013210 (Leucine-rich repeat-containing N-terminal, type 2)
Csa2G296110	1.01081e-05	1.36382e-08	-3.5703	GDSL esterase/lipase; contains IPR001087 (Lipase, GDSL)
Csa1G602030	1.04726e-05	1.45857e-08	-5.53269	Lipid transfer protein; contains IPR016140 (Bifunctional inhibitor/plant lipid transfer protein/seed storage helical domain)
Csa3G707170	1.08301e-05	1.55551e-08	-4.54271	ATP-dependent zinc metalloprotease FtsH; contains IPR025753 (AAA-type ATPase, N-terminal domain), IPR027417 (P-loop containing nucleoside triphosphate hydrolase)
Csa7G064050	1.22702e-05	1.81576e-08	-8.62884	Unknown protein
Csa3G045140	1.30569e-05	2.09857e-08	-8.48837	AT5g16250/T21H19_170
Csa6G491670	1.30569e-05	2.14484e-08	-4.51584	Microtubule-associated protein RP/EB family member; contains IPR001715 (Calponin homology domain), IPR004953 (EB1, C-terminal), IPR027328 (Microtubule-associated protein RP/EB)
Csa1G265090	1.30569e-05	2.19166e-08	-5.57568	Unknown protein
Csa7G432150	1.30569e-05	2.25981e-08	-1.63409	F-box/LRR-repeat protein 14; contains IPR006553 (Leucine-rich repeat, cysteine-containing subtype)
Csa2G083760	1.30569e-05	2.27314e-08	-7.3057	AT5g16250/T21H19_170
Csa6G423410	1.44168e-05	2.71012e-08	-4.83117	Unknown protein
Csa5G168990	1.44168e-05	2.77036e-08	-6.84385	Unknown protein
Csa6G451480	1.44168e-05	2.82362e-08	-7.38734	60S acidic ribosomal protein; contains IPR001813 (Ribosomal protein L10/L12)
Csa7G115340	1.54096e-05	3.08513e-08	-4.24124	Dentin sialophosphoprotein; contains IPR005635 (Inner centromere protein, ARK-binding domain)
Csa4G280580	1.66395e-05	3.50898e-08	-1.95537	Branchpoint-bridging protein; contains IPR004088 (K Homology domain, type 1)
Csa7G004110	1.66395e-05	3.58697e-08	-1.17845	Purple acid phosphatase, putative; contains IPR004843 (Metallophosphoesterase domain), IPR008963 (Purple acid phosphatase-like, N-terminal), IPR025733 (Iron/zinc purple acid phosphatase-like C-terminal domain)
Csa2G287070	1.66395e-05	3.62036e-08	-2.1919	Unknown protein; contains IPR025322 (Protein of unknown function DUF4228)
Csa2G000780	1.66395e-05	3.62105e-08	-4.93986	Mitogen-activated protein kinase kinase 6; contains IPR011009 (Protein kinase-like domain)
Csa1G103270	1.67563e-05	3.71941e-08	-6.94059	Heavy-metal-associated domain-containing protein; contains IPR006121 (Heavy metal-associated domain, HMA)
Csa5G182660	1.84295e-05	4.21245e-08	-3.45308	FtsJ cell division protein-like
Csa6G449250	1.84295e-05	4.31063e-08	-7.08127	GDSL esterase/lipase; contains IPR001087 (Lipase, GDSL)
Csa7G073620	1.84295e-05	4.33145e-08	-4.15877	Cold regulated protein 27
Csa6G138120	2.04236e-05	4.9779e-08	-5.16858	Putative uncharacterized protein B1143G03.16
Csa4G001890	2.55884e-05	6.45156e-08	-5.38117	Epoxide hydrolase 2; contains IPR000073 (Alpha/beta hydrolase fold-1), IPR000639 (Epoxide hydrolase-like)
Csa6G292420	2.55884e-05	6.45946e-08	-4.22987	Unknown protein
Csa2G382700	2.59378e-05	6.66056e-08	-8.59273	Early nodulin-like protein; contains IPR008972 (Cupredoxin)
Csa4G192200	2.60765e-05	6.86191e-08	-6.63657	Syntaxin, putative; contains IPR010989 (t-SNARE)
Csa6G293930	2.60765e-05	6.92317e-08	-3.10412	Protein transport protein Sec61 subunit beta, putative; contains IPR005609 (Preprotein translocase Sec, Sec61-beta subunit)
Csa7G308910	2.66045e-05	7.29861e-08	-2.44407	Neutral invertase-like protein; contains IPR008928 (Six-hairpin glycosidase-like), IPR024746 (Glycosyl hydrolase family 100)
Csa4G571750	2.66045e-05	7.46365e-08	-5.87269	Unknown protein
Csa5G157940	2.66045e-05	7.73286e-08	-2.8522	DNA binding protein, putative; contains IPR005175 (Domain of unknown function DUF296)
Csa3G154330	2.66045e-05	7.91901e-08	-5.81301	Protein FAM179B; contains IPR016024 (Armadillo-type fold), IPR024395 (CLASP N-terminal domain)
Csa4G280480	2.66045e-05	8.02451e-08	-5.77585	Lipase, putative, expressed; contains IPR006873 (Protein of unknown function DUF620)
Csa4G340550	2.66045e-05	8.02456e-08	-1.77625	Ubiquitin conjugating enzyme S; contains IPR016135 (Ubiquitin-conjugating enzyme/RWD-like), IPR023313 (Ubiquitin-conjugating enzyme, active site)
Csa4G308580	2.66045e-05	8.1537e-08	-4.39087	ATP binding protein, putative
Csa6G504690	2.66045e-05	8.26736e-08	-5.22631	GATA transcription factor; contains IPR013088 (Zinc finger, NHR/GATA-type)
Csa6G151630	2.66045e-05	8.631e-08	-2.08085	Putative uncharacterized protein OJ1134F05.17; contains IPR005380 (XS domain)
Csa4G022330	2.66045e-05	8.98729e-08	-4.89028	F-box/LRR-repeat protein, putative; contains IPR001810 (F-box domain, cyclin-like)
Csa5G550200	2.66045e-05	9.13066e-08	-1.72533	Clathrin assembly protein, putative; contains IPR008942 (ENTH/VHS), IPR011417 (AP180 N-terminal homology (ANTH) domain)
Csa1G481210	2.66045e-05	9.15929e-08	-3.27581	Histone H2A; contains IPR009072 (Histone-fold)
Csa1G501850	2.72458e-05	9.7147e-08	-4.47473	3-ketoacyl-CoA synthase; contains IPR012392 (Very-long-chain 3-ketoacyl-CoA synthase), IPR016039 (Thiolase-like)
Csa3G598900	2.76284e-05	9.98067e-08	-4.4493	Inducer of CBF expression 1; contains IPR011598 (Myc-type, basic helix-loop-helix (bHLH) domain)
Csa6G445020	2.97851e-05	1.10465e-07	-4.30104	Zinc finger protein; contains IPR013087 (Zinc finger C2H2-type/integrase DNA-binding domain)
Csa4G101270	3.05714e-05	1.18422e-07	-7.77181	Hydroxyproline-rich glycoprotein-like protein
Csa2G173060	3.09306e-05	1.21159e-07	-4.896	Kinesin like protein; contains IPR001752 (Kinesin, motor domain), IPR027417 (P-loop containing nucleoside triphosphate hydrolase)
Csa3G026150	3.14278e-05	1.27495e-07	-7.8427	Proline rich protein; contains IPR016140 (Bifunctional inhibitor/plant lipid transfer protein/seed storage helical domain)
Csa1G589690	3.14278e-05	1.29191e-07	-1.11556	Glycylpeptide N-tetradecanoyltransferase; contains IPR000903 (Myristoyl-CoA:protein N-myristoyltransferase)
Csa6G157090	3.14278e-05	1.29946e-07	-5.43569	Reticulon-like protein B18; contains IPR003388 (Reticulon)
Csa2G354000	3.16749e-05	1.33412e-07	-6.46192	AP2-like ethylene-responsive transcription factor; contains IPR016177 (DNA-binding, integrase-type)
Csa7G431340	3.16749e-05	1.33725e-07	-5.12765	Tubby protein, putative; contains IPR025659 (Tubby C-terminal-like domain)
Csa1G074910	3.33196e-05	1.4263e-07	-7.37332	Pistil-specific extensin-like protein; contains IPR003882 (Pistil-specific extensin-like protein), IPR006041 (Pollen Ole e 1 allergen/extensin)
Csa3G895060	3.33196e-05	1.43569e-07	-4.49921	Putative aurora-related protein kinase family protein; contains IPR011009 (Protein kinase-like domain)
Csa1G032990	3.37142e-05	1.47949e-07	-5.21865	DNA binding protein, putative; contains IPR011598 (Myc-type, basic helix-loop-helix (bHLH) domain)
Csa1G570180	3.37142e-05	1.48204e-07	-3.01292	Heavy-metal-associated domain-containing protein; contains IPR002395 (HMW kininogen), IPR006121 (Heavy metal-associated domain, HMA)
Csa5G060150	3.39764e-05	1.50835e-07	-4.45102	CLAVATA3/ESR (CLE)-related protein 16
Csa3G116700	3.52769e-05	1.5968e-07	-3.33508	WRKY transcription factor; contains IPR003657 (DNA-binding WRKY)
Csa6G319780	3.82175e-05	1.74653e-07	-5.31035	OJ000315_02.19 protein
Csa3G171060	3.90687e-05	1.80244e-07	-1.53216	Wall-associated receptor kinase-like protein; contains IPR025287 (Wall-associated receptor kinase galacturonan-binding domain)
Csa6G027440	3.93764e-05	1.83377e-07	-1.88817	At1g67050-like protein
Csa4G642390	4.03249e-05	1.9306e-07	-3.60503	Unknown protein
Csa6G504650	4.03338e-05	1.95203e-07	-1.89084	Short internode related sequence; contains IPR007818 (Protein of unknown function DUF702)
Csa7G049270	4.03338e-05	1.96613e-07	-5.37759	Targeting protein for Xklp2; contains IPR009675 (TPX2), IPR027329 (TPX2, C-terminal domain), IPR027330 (TPX2, central domain)
Csa3G895090	4.15024e-05	2.04116e-07	-3.09736	Auxin-responsive protein; contains IPR003311 (AUX/IAA protein)
Csa3G872040	4.31417e-05	2.14056e-07	-2.91898	Auxin-induced protein 6B; contains IPR003676 (Auxin responsive SAUR protein)
Csa1G050090	4.3805e-05	2.19254e-07	-1.37046	Phosphopantothenoylcysteine decarboxylase; contains IPR003382 (Flavoprotein)
Csa1G009590	4.4916e-05	2.2677e-07	-5.6071	Unknown protein
Csa3G728100	4.70413e-05	2.4207e-07	-1.35849	Probable receptor-like protein kinase; contains IPR011009 (Protein kinase-like domain)
Csa3G901020	4.70671e-05	2.47505e-07	-2.13174	Lysine-specific demethylase 5B; contains IPR003347 (JmjC domain), IPR003349 (Transcription factor jumonji, JmjN), IPR004198 (Zinc finger, C5HC2-type)
Csa4G646180	4.77844e-05	2.5373e-07	-6.10385	IQ domain-containing protein; contains IPR000048 (IQ motif, EF-hand binding site)
Csa5G576630	4.82217e-05	2.5815e-07	-5.26456	Histone chaperone asf1; contains IPR006818 (Histone chaperone, ASF1-like)
Csa7G390200	4.82641e-05	2.60478e-07	-5.99477	Rho GTPase-activating protein; contains IPR000095 (PAK-box/P21-Rho-binding), IPR008936 (Rho GTPase activation protein)
Csa6G410060	4.955e-05	2.69575e-07	-4.91046	At2g30530/T6B20.12
Csa5G202370	5.01615e-05	2.76048e-07	-6.18298	ELF4 protein; contains IPR009741 (Protein of unknown function DUF1313)
Csa3G790970	5.01615e-05	2.77759e-07	-3.60916	Unknown protein
Csa3G829190	5.01615e-05	2.80532e-07	-6.16485	Gibberellin-regulated protein 1, putative; contains IPR003854 (Gibberellin regulated protein)
Csa7G043570	5.01615e-05	2.81635e-07	-4.82494	Laccase-like protein; contains IPR008972 (Cupredoxin)
Csa6G493900	5.09908e-05	2.89382e-07	-2.45991	Unknown protein
Csa4G425740	5.09908e-05	2.92469e-07	-6.59395	Cyclin; contains IPR014400 (Cyclin A/B/D/E)
Csa6G517400	5.09908e-05	2.92948e-07	-8.48011	Pistil-specific extensin-like protein; contains IPR003882 (Pistil-specific extensin-like protein), IPR006041 (Pollen Ole e 1 allergen/extensin)
Csa4G664550	5.12202e-05	2.96496e-07	-5.50648	Mitotic checkpoint serine/threonine-protein kinase BUB1 beta; contains IPR015661 (Mitotic checkpoint serine/threonine protein kinase Bub1/Mitotic spindle checkpoint component Mad3)
Csa4G001000	5.22089e-05	3.04491e-07	-3.59222	Putative uncharacterized protein F10F5.13
Csa7G007880	5.44381e-05	3.19862e-07	-1.92026	Putative transcription factor; contains IPR004827 (Basic-leucine zipper domain)
Csa4G658580	5.86592e-05	3.47217e-07	-6.10386	Cyclin B, putative; contains IPR014400 (Cyclin A/B/D/E)
Csa6G511090	5.9155e-05	3.52726e-07	-2.53543	TPD1
Csa2G223740	5.93207e-05	3.56296e-07	-6.63804	Ice binding protein, putative; contains IPR008546 (Domain of unknown function DUF828), IPR013666 (Pleckstrin-like, plant)
Csa5G077240	6.23323e-05	3.79053e-07	-3.16221	Unknown protein
Csa1G181410	6.23323e-05	3.82221e-07	-5.31204	Putative uncharacterized protein At4g17240/dl4655c
Csa4G004840	6.23323e-05	3.83572e-07	-4.6166	Zinc finger (Ran-binding) family protein; contains IPR001876 (Zinc finger, RanBP2-type)
Csa5G533470	6.23323e-05	3.92723e-07	-5.71054	Structural maintenance of chromosomes protein; contains IPR003395 (RecF/RecN/SMC), IPR010935 (SMCs flexible hinge), IPR027417 (P-loop containing nucleoside triphosphate hydrolase)
Csa5G585410	6.23323e-05	3.93254e-07	-4.34804	Palmitoyltransferase; contains IPR001594 (Zinc finger, DHHC-type, palmitoyltransferase)
Csa3G741330	6.23323e-05	3.93816e-07	-3.54944	Xyloglucan endotransglucosylase/hydrolase protein 14, putative; contains IPR008985 (Concanavalin A-like lectin/glucanases superfamily), IPR016455 (Xyloglucan endotransglucosylase/hydrolase)
Csa4G000770	6.23323e-05	3.95748e-07	-5.21614	Unknown protein
Csa6G008860	6.23323e-05	3.96088e-07	-4.8799	Rop guanine nucleotide exchange factor, putative; contains IPR005512 (Plant specific Rop nucleotide exchanger, PRONE)
Csa5G157390	6.24363e-05	3.99466e-07	-3.09427	Protein little zipper 2
Csa1G604040	6.41662e-05	4.21705e-07	-3.54079	Ascorbate oxidase; contains IPR017760 (L-ascorbate oxidase, plants)
Csa3G002440	6.46421e-05	4.3046e-07	-3.20575	Unknown protein
Csa5G606590	6.62699e-05	4.44184e-07	-4.15332	Synaptosomal associated protein, putative; contains IPR000727 (Target SNARE coiled-coil domain)
Csa5G276460	6.62767e-05	4.48506e-07	-4.94883	Putative MYB transcription factor; contains IPR009057 (Homeodomain-like)
Csa3G146560	6.62767e-05	4.49999e-07	-3.69501	C-8 sterol isomerase; contains IPR006716 (ERG2/sigma1 receptor-like)
Csa6G507090	6.65346e-05	4.54645e-07	-5.60233	Male sterility MS5 family protein; contains IPR011990 (Tetratricopeptide-like helical)
Csa3G182150	6.78122e-05	4.66327e-07	-1.55086	PAR-1a protein; contains IPR009489 (PAR1)
Csa7G234160	6.78554e-05	4.69577e-07	-3.20317	Protein FRIGIDA, putative; contains IPR012474 (Frigida-like)
Csa6G190490	6.84125e-05	4.7641e-07	-3.63716	CM0545.320.nc protein
Csa6G501280	6.8637e-05	4.80961e-07	-5.39338	Unknown protein
Csa3G149920	6.90134e-05	4.86602e-07	-2.27117	NEDD8 activating enzyme; contains IPR000011 (Ubiquitin/SUMO-activating enzyme E1), IPR016040 (NAD(P)-binding domain), IPR023318 (Ubiquitin activating enzyme, alpha domain)
Csa4G099770	6.9172e-05	4.90731e-07	-5.36847	Serine carboxypeptidase, putative; contains IPR001563 (Peptidase S10, serine carboxypeptidase)
Csa1G021950	7.25259e-05	5.1934e-07	-3.77768	Unknown protein
Csa3G135640	7.25259e-05	5.20838e-07	-2.90776	Ring finger protein, putative; contains IPR013083 (Zinc finger, RING/FYVE/PHD-type)
Csa2G348220	7.45411e-05	5.40915e-07	-5.06427	cDNA clone:J033084B06, full insert sequence; contains IPR010341 (Protein of unknown function DUF936, plant)
Csa7G428210	7.45411e-05	5.41798e-07	-4.77189	CCP-like protein
Csa6G193580	7.52711e-05	5.5038e-07	-6.37481	Histone H4; contains IPR001951 (Histone H4), IPR009072 (Histone-fold)
Csa2G222070	7.53743e-05	5.54416e-07	-3.99612	EPIDERMAL PATTERNING FACTOR-like protein
Csa1G505400	7.54729e-05	5.5905e-07	-6.11114	Thaumatin-like protein; contains IPR001938 (Thaumatin)
Csa6G502700	7.54729e-05	5.62362e-07	-2.75595	GATA transcription factor, putative; contains IPR013088 (Zinc finger, NHR/GATA-type)
Csa6G520310	7.54729e-05	5.64996e-07	-4.44629	CTD small phosphatase-like protein; contains IPR004274 (NLI interacting factor), IPR023214 (HAD-like domain)
Csa3G824940	7.57815e-05	5.70604e-07	-2.01977	Tir-nbs-lrr resistance protein; contains IPR000157 (Toll/interleukin-1 receptor homology (TIR) domain), IPR000767 (Disease resistance protein), IPR027417 (P-loop containing nucleoside triphosphate hydrolase)
Csa4G152290	7.70421e-05	5.91299e-07	-6.59632	cDNA, clone: J065203O18, full insert sequence
Csa3G850600	7.70421e-05	5.93509e-07	-3.55881	Receptor protein kinase, putative; contains IPR011009 (Protein kinase-like domain), IPR013320 (Concanavalin A-like lectin/glucanase, subgroup)
Csa1G541390	7.96566e-05	6.17314e-07	-6.76089	Phosphatidylinositol transfer protein sfh5; contains IPR001251 (CRAL-TRIO domain), IPR009038 (GOLD), IPR011074 (CRAL/TRIO, N-terminal domain)
Csa6G519710	7.96566e-05	6.20583e-07	-5.79703	Transcription factor bHLH93
Csa4G641730	8.18162e-05	6.46528e-07	-2.32273	Ran GTPase activating protein 2; contains IPR025265 (WPP domain)
Csa3G734250	8.33189e-05	6.63621e-07	-4.85156	Kinesin-like protein; contains IPR001752 (Kinesin, motor domain), IPR010994 (RuvA domain 2-like), IPR026986 (Kinesin-like protein KIF22 (Kid)), IPR027417 (P-loop containing nucleoside triphosphate hydrolase)
Csa3G234520	8.39387e-05	6.72211e-07	-2.89928	NAC domain protein,; contains IPR003441 (No apical meristem (NAM) protein)
Csa2G000540	8.5462e-05	6.93263e-07	-5.24368	Unknown protein
Csa1G009720	8.5462e-05	6.93717e-07	-2.26537	Unknown protein
Csa3G177390	8.72817e-05	7.14178e-07	-2.3797	At5g51670-like protein; contains IPR007700 (Protein of unknown function DUF668), IPR021864 (Protein of unknown function DUF3475)
Csa4G663650	9.07963e-05	7.53776e-07	-2.89478	SnRK1-interacting protein 1
Csa3G777560	9.07963e-05	7.54792e-07	-5.16115	Kinesin-related protein-like; contains IPR001752 (Kinesin, motor domain), IPR027417 (P-loop containing nucleoside triphosphate hydrolase)
Csa2G385090	9.14765e-05	7.72193e-07	-1.22771	DUF455-domain-containing protein; contains IPR007402 (Protein of unknown function DUF455), IPR009078 (Ferritin-like superfamily)
Csa6G509580	9.14765e-05	7.72608e-07	-5.59828	Cyclin B, putative; contains IPR014400 (Cyclin A/B/D/E)
Csa4G052740	9.14765e-05	7.76372e-07	-1.87186	Auxin response factor; contains IPR003311 (AUX/IAA protein), IPR010525 (Auxin response factor), IPR015300 (DNA-binding pseudobarrel domain)
Csa1G538260	9.26435e-05	7.99551e-07	-2.17989	Cleavage and polyadenylation specificity factor CPSF30
Csa6G123990	9.26435e-05	8.02508e-07	-3.872	Unknown protein
Csa3G408540	9.26435e-05	8.08735e-07	-4.04673	Histone H2A; contains IPR009072 (Histone-fold)
Csa6G428000	9.44127e-05	8.38641e-07	-5.6892	Cyclin; contains IPR014400 (Cyclin A/B/D/E)
Csa1G568530	9.44127e-05	8.42384e-07	-2.26252	60S ribosomal protein l39; contains IPR000077 (Ribosomal protein L39e), IPR023626 (Ribosomal protein L39e domain)
Csa1G132680	9.49672e-05	8.51465e-07	-3.5005	Histone H2B; contains IPR000558 (Histone H2B), IPR009072 (Histone-fold)
Csa6G526330	9.5713e-05	8.70415e-07	-5.55774	Charged multivesicular body protein 2b-B, putative; contains IPR005024 (Snf7)
Csa3G146310	9.66774e-05	8.83629e-07	-3.43345	EPIDERMAL PATTERNING FACTOR-like protein
Csa6G014610	9.76049e-05	9.02215e-07	-1.42362	Transcription elongation factor s-II, putative; contains IPR003618 (Transcription elongation factor S-II, central domain), IPR016492 (Transcription elongation factor, TFIIS-related), IPR017923 (Transcription factor IIS, N-terminal)
Csa4G063990	9.76049e-05	9.05717e-07	-5.49742	Dentin sialophosphoprotein-like
Csa7G428990	9.76049e-05	9.09098e-07	-2.22383	Beta-glucosidase; contains IPR001360 (Glycoside hydrolase, family 1), IPR017853 (Glycoside hydrolase, superfamily)
Csa3G807310	9.86758e-05	9.25175e-07	-4.47047	Unknown protein
Csa4G008800	9.86758e-05	9.27663e-07	-3.34625	Serine carboxypeptidase, putative; contains IPR001563 (Peptidase S10, serine carboxypeptidase)
Csa1G042250	9.9497e-05	9.42831e-07	-3.36281	Aspartyl protease family protein; contains IPR001461 (Peptidase A1), IPR021109 (Aspartic peptidase)
Csa1G030620	9.9497e-05	9.46775e-07	-1.63847	Dihydroxyacetone kinase family protein; contains IPR012734 (Dihydroxyacetone kinase)
Csa1G042090	9.9497e-05	9.49358e-07	-5.00799	Plant-specific domain TIGR01570 family protein; contains IPR006460 (Protein of unknown function DUF617, plant)
Csa5G029450	9.9497e-05	9.52705e-07	-7.69316	Putative uncharacterized protein P0022B05.126; contains IPR007493 (Protein of unknown function DUF538)
Csa4G064070	0.000101822	9.79805e-07	-5.05085	PH01B019A14.22 protein
Csa2G347130	0.000101822	9.85237e-07	-1.46571	Major facilitator superfamily MFS_1; contains IPR011701 (Major facilitator superfamily), IPR016196 (Major facilitator superfamily domain, general substrate transporter)
Csa3G132530	0.000102263	1.00145e-06	-3.68521	F-box protein PP2-B1; contains IPR001810 (F-box domain, cyclin-like), IPR025886 (Phloem protein 2-like)
Csa5G155450	0.000102764	1.01082e-06	-3.00564	Thaumatin-like protein; contains IPR001938 (Thaumatin)
Csa1G059190	0.000105042	1.0378e-06	-2.69337	F12F1.23 protein; contains IPR025287 (Wall-associated receptor kinase galacturonan-binding domain)
Csa4G046650	0.00010849	1.08603e-06	-1.97046	GATA transcription factor, putative; contains IPR013088 (Zinc finger, NHR/GATA-type)
Csa1G002760	0.000109527	1.11069e-06	-2.63294	Oxygen-independent coproporphyrinogen III oxidase; contains IPR004559 (Coproporphyrinogen III oxidase, oxygen-independent related), IPR007197 (Radical SAM)
Csa6G087750	0.000109527	1.11143e-06	-1.27987	Splicing factor 3a, subunit 3; contains IPR019955 (Ubiquitin supergroup), IPR024974 (Sde2 N-terminal domain)
Csa3G002490	0.000109527	1.11444e-06	-3.03192	Wound-responsive family protein; contains IPR003729 (Bifunctional nuclease domain)
Csa2G171920	0.000109527	1.11548e-06	-5.26309	Putative uncharacterized protein At2g33400/F4P9.17
Csa1G132130	0.000110946	1.13934e-06	-5.80124	Histone H2B; contains IPR000558 (Histone H2B), IPR009072 (Histone-fold)
Csa1G470380	0.000110946	1.1396e-06	-1.529	Putative growth regulator; contains IPR019378 (GDP-fucose protein O-fucosyltransferase)
Csa3G891640	0.000111797	1.15332e-06	-5.19122	Kinesin-like protein; contains IPR001752 (Kinesin, motor domain), IPR027417 (P-loop containing nucleoside triphosphate hydrolase)
Csa6G062290	0.000111797	1.15807e-06	-3.82197	S-adenosylmethionine decarboxylase proenzyme; contains IPR001985 (S-adenosylmethionine decarboxylase), IPR016067 (S-adenosylmethionine decarboxylase, core), IPR018167 (S-adenosylmethionine decarboxylase subgroup)
Csa1G246610	0.00011225	1.18487e-06	-3.05699	Putative ovate protein; contains IPR006458 (Ovate protein family, C-terminal)
Csa2G416140	0.00011225	1.18984e-06	-4.2539	Condensin complex subunit 2; contains IPR022816 (Condensin complex subunit 2/barren)
Csa7G060190	0.00011225	1.19374e-06	-3.42544	BAG family molecular chaperone regulator 7
Csa7G037630	0.00011225	1.2005e-06	-3.35632	Transcription initiation factor TFIID subunit; contains IPR009072 (Histone-fold), IPR011442 (Domain of unknown function DUF1546), IPR016024 (Armadillo-type fold)
Csa3G878930	0.00011225	1.20184e-06	-6.01743	Cyclin A, putative; contains IPR014400 (Cyclin A/B/D/E)
Csa2G139290	0.000112549	1.21576e-06	-4.92154	Glucan endo-1,3-beta-glucosidase-like protein; contains IPR012946 (X8)
Csa4G295460	0.000112549	1.21912e-06	-3.54086	Dof zinc finger protein; contains IPR003851 (Zinc finger, Dof-type)
Csa3G047810	0.000112549	1.22425e-06	-7.28158	Unknown protein
Csa1G595880	0.000112549	1.22463e-06	-5.07862	Growth-regulating factor 5; contains IPR014977 (WRC), IPR014978 (Glutamine-Leucine-Glutamine, QLQ)
Csa1G084320	0.0001141	1.25387e-06	-4.4593	Histone H4; contains IPR001951 (Histone H4), IPR009072 (Histone-fold)
Csa2G351560	0.0001141	1.25398e-06	-4.78594	Unknown protein
Csa6G510300	0.000114904	1.27243e-06	-2.38698	Transcription factor, putative; contains IPR009057 (Homeodomain-like), IPR025756 (MYB-CC type transcription factor, LHEQLE-containing domain)
Csa4G642530	0.000114904	1.27588e-06	-1.91526	Mitochondrial outer membrane protein porin; contains IPR023614 (Porin domain), IPR027246 (Eukaryotic porin/Tom40)
Csa3G705670	0.000114904	1.28027e-06	-3.8527	Cysteine/histidine-rich C1 domain-containing protein; contains IPR004146 (DC1)
Csa4G646240	0.000115083	1.28727e-06	-1.32076	Unknown protein
Csa4G664400	0.000115083	1.29464e-06	-4.5365	NAC domain protein,; contains IPR003441 (No apical meristem (NAM) protein)
Csa5G638410	0.000115083	1.30891e-06	-5.56915	TPX2 (Targeting protein for Xklp2) family protein; contains IPR009675 (TPX2), IPR027329 (TPX2, C-terminal domain)
Csa6G407650	0.000115083	1.31079e-06	-3.67339	Histone h1/h5, putative; contains IPR005819 (Histone H5)
Csa5G148480	0.000115083	1.31125e-06	-4.46333	Glutaredoxin family protein; contains IPR012336 (Thioredoxin-like fold)
Csa5G169090	0.000115083	1.31638e-06	-4.9587	Microtubule-associated protein-like; contains IPR007145 (Microtubule-associated protein, MAP65/Ase1/PRC1)
Csa6G040580	0.000115083	1.31839e-06	-3.36734	Chromosome undetermined scaffold_13, whole genome shotgun sequence; contains IPR003409 (MORN motif)
Csa1G589660	0.000115083	1.32949e-06	-1.73262	Chromosome chr9 scaffold_7, whole genome shotgun sequence; contains IPR021899 (Protein of unknown function DUF3511)
Csa6G485130	0.000115083	1.33048e-06	-3.48242	Unknown protein
Csa7G368740	0.000115083	1.33235e-06	-2.1393	FRIGIDA-like protein; contains IPR012474 (Frigida-like)
Csa1G014490	0.000120351	1.4066e-06	-2.75408	Agmatine deiminase, putative; contains IPR007466 (Peptidyl-arginine deiminase, Porphyromonas-type)
Csa6G491600	0.000120351	1.41296e-06	-3.3412	Cathepsin B-like cysteine proteinase 6; contains IPR013128 (Peptidase C1A, papain), IPR025660 (Cysteine peptidase, histidine active site), IPR025661 (Cysteine peptidase, asparagine active site)
Csa1G002150	0.000120351	1.4143e-06	-2.70707	Adenylate kinase 1, putative; contains IPR000850 (Adenylate kinase), IPR027417 (P-loop containing nucleoside triphosphate hydrolase)
Csa5G517880	0.000121974	1.4412e-06	-3.64374	Cytochrome P450, putative; contains IPR001128 (Cytochrome P450)
Csa3G848840	0.000121974	1.45141e-06	-2.65259	Unknown protein
Csa4G645280	0.000121974	1.45509e-06	-1.84973	CG2446-PA
Csa5G615250	0.000121974	1.46281e-06	-1.39862	Cyclin dependent kinase A; contains IPR011009 (Protein kinase-like domain)
Csa2G415560	0.000121974	1.47053e-06	-1.23306	Rac-like GTP binding protein; contains IPR001806 (Small GTPase superfamily), IPR005225 (Small GTP-binding protein domain), IPR027417 (P-loop containing nucleoside triphosphate hydrolase)
Csa4G051430	0.000122093	1.4858e-06	-7.97383	High mobility group family; contains IPR009071 (High mobility group (HMG) box domain)
Csa6G452100	0.000122093	1.4879e-06	-2.39341	Terminal flower 1a; contains IPR008914 (Phosphatidylethanolamine-binding protein PEBP)
Csa2G433930	0.000124639	1.52435e-06	-1.49086	Pleiotropic drug resistance ABC transporter family protein; contains IPR013525 (ABC-2 type transporter), IPR013581 (Plant PDR ABC transporter associated), IPR027417 (P-loop containing nucleoside triphosphate hydrolase)
Csa6G425140	0.000125088	1.53529e-06	-4.56348	Protein serine/threonine kinase; contains IPR011009 (Protein kinase-like domain)
Csa3G126160	0.000126317	1.55588e-06	-1.4315	Putative S-acyltransferase; contains IPR001594 (Zinc finger, DHHC-type, palmitoyltransferase)
Csa1G046840	0.000126456	1.56769e-06	-1.21999	60S ribosomal protein L27A; contains IPR021131 (Ribosomal protein L18e/L15P)
Csa3G122550	0.000126456	1.57579e-06	-2.36035	Cleavage and polyadenylation specificity factor subunit 5; contains IPR015797 (NUDIX hydrolase domain-like), IPR016706 (Cleavage/polyadenylation specificity factor subunit 5)
Csa1G528480	0.000126456	1.58247e-06	-1.31294	Na+/Pi transporter; contains IPR011701 (Major facilitator superfamily), IPR016196 (Major facilitator superfamily domain, general substrate transporter)
Csa1G528510	0.000126456	1.58637e-06	-6.82243	AT4g37300/C7A10_60
Csa1G060770	0.000126456	1.59028e-06	-6.78856	Unknown protein
Csa3G147770	0.000126456	1.59281e-06	-2.38756	Spermidine synthase; contains IPR001045 (Spermidine/spermine synthases family)
Csa3G073920	0.000127282	1.61612e-06	-1.13437	Glucan endo-1,3-beta-glucosidase, putative; contains IPR000490 (Glycoside hydrolase, family 17), IPR012946 (X8), IPR017853 (Glycoside hydrolase, superfamily)
Csa5G608350	0.000127282	1.62257e-06	-2.52265	NAC domain protein,; contains IPR003441 (No apical meristem (NAM) protein)
Csa2G359980	0.000127282	1.62316e-06	-4.44175	B3 domain-containing protein; contains IPR015300 (DNA-binding pseudobarrel domain)
Csa2G372820	0.000127702	1.63407e-06	-5.3616	EPIDERMAL PATTERNING FACTOR-like protein
Csa5G517740	0.000128883	1.6548e-06	-3.9284	TPX2 (Targeting protein for Xklp2) protein family; contains IPR027329 (TPX2, C-terminal domain)
Csa6G507450	0.000129401	1.66707e-06	-4.18421	IST1-like protein; contains IPR005061 (Domain of unknown function DUF292, eukaryotic)
Csa2G345930	0.000130656	1.69119e-06	-6.76893	Unknown protein
Csa5G239640	0.000130656	1.70031e-06	-4.97762	RNA-dependent RNA polymerase 1b; contains IPR007855 (RNA-dependent RNA polymerase, eukaryotic-type)
Csa5G429970	0.000132763	1.73662e-06	-5.21152	OO_Ba0013J05-OO_Ba0033A15.14 protein
Csa2G416110	0.000132763	1.74281e-06	-4.23126	Early-responsive to dehydration stress-related protein; contains IPR003864 (Domain of unknown function DUF221)
Csa4G064090	0.000132763	1.74506e-06	-4.74043	Kinesin-4; contains IPR001752 (Kinesin, motor domain), IPR021720 (Malectin), IPR027325 (Kinesin-like protein KIFC3), IPR027417 (P-loop containing nucleoside triphosphate hydrolase)
Csa1G073010	0.00013286	1.76516e-06	-4.9406	Unknown protein
Csa2G427860	0.00013286	1.7653e-06	-3.19107	Microtubule-associated protein RP/EB family member; contains IPR001715 (Calponin homology domain), IPR004953 (EB1, C-terminal), IPR027328 (Microtubule-associated protein RP/EB)
Csa2G022260	0.00013286	1.76947e-06	-5.25681	Kinesin; contains IPR001752 (Kinesin, motor domain), IPR027325 (Kinesin-like protein KIFC3), IPR027417 (P-loop containing nucleoside triphosphate hydrolase)
Csa6G020160	0.000135202	1.80756e-06	-4.90698	Unknown protein
Csa4G290730	0.000135202	1.81242e-06	-3.76043	Unknown protein
Csa5G608210	0.000135333	1.82238e-06	-3.52403	Nudix hydrolase; contains IPR015797 (NUDIX hydrolase domain-like)
Csa4G000550	0.000135333	1.82596e-06	-4.82802	Unknown protein
Csa5G308760	0.000136039	1.8414e-06	-1.26392	Lysine-specific demethylase 3B; contains IPR001841 (Zinc finger, RING-type), IPR003347 (JmjC domain)
Csa1G065980	0.000136242	1.85008e-06	-5.97491	Kinesin, putative; contains IPR001752 (Kinesin, motor domain), IPR027417 (P-loop containing nucleoside triphosphate hydrolase)
Csa5G162010	0.000136848	1.87256e-06	-5.34091	Pectinesterase; contains IPR011050 (Pectin lyase fold/virulence factor)
Csa4G607050	0.000136848	1.87257e-06	-1.95855	RNA binding protein, putative; contains IPR012677 (Nucleotide-binding, alpha-beta plait)
Csa3G608160	0.000136848	1.87618e-06	-4.92654	Breast cancer type 1 susceptibility protein homolog; contains IPR011364 (Breast cancer type 1 susceptibility protein (BRCA1)), IPR013083 (Zinc finger, RING/FYVE/PHD-type)
Csa6G091970	0.00013701	1.88437e-06	-2.15101	Receptor-like kinase; contains IPR001611 (Leucine-rich repeat), IPR013210 (Leucine-rich repeat-containing N-terminal, type 2)
Csa3G878170	0.000137733	1.90891e-06	-4.69972	Unknown protein
Csa3G062600	0.000137733	1.9189e-06	-5.54757	Kinesin related protein; contains IPR001752 (Kinesin, motor domain), IPR010544 (Kinesin-related conserved domain), IPR027417 (P-loop containing nucleoside triphosphate hydrolase)
Csa7G014480	0.000137733	1.92321e-06	-1.45013	Trafficking protein particle complex subunit 2-like protein; contains IPR006722 (Sedlin)
Csa7G452210	0.000137733	1.92403e-06	-2.42941	Receptor protein kinase, putative; contains IPR011009 (Protein kinase-like domain), IPR013320 (Concanavalin A-like lectin/glucanase, subgroup), IPR024788 (Malectin-like carbohydrate-binding domain), IPR025875 (Leucine rich repeat 4)
Csa3G654480	0.000137733	1.92575e-06	-1.26859	Putative atp-dependent rna helicase; contains IPR001650 (Helicase, C-terminal), IPR014001 (Helicase, superfamily 1/2, ATP-binding domain), IPR014014 (RNA helicase, DEAD-box type, Q motif), IPR027417 (P-loop containing nucleoside triphosphate hydrolase)
Csa6G426950	0.000137733	1.93277e-06	-2.69809	Replication factor C subunit 1; contains IPR012178 (DNA replication factor C, large subunit), IPR027417 (P-loop containing nucleoside triphosphate hydrolase)
Csa6G497360	0.000138813	1.95749e-06	-1.62538	Elongator complex protein; contains IPR008728 (Elongator complex protein 4), IPR027417 (P-loop containing nucleoside triphosphate hydrolase)
Csa6G426940	0.000139321	1.97072e-06	-2.38502	YABBY protein; contains IPR006780 (YABBY protein)
Csa3G690290	0.000139424	1.97824e-06	-6.02288	DNA topoisomerase 2; contains IPR001241 (DNA topoisomerase, type IIA), IPR024946 (Arginine repressor C-terminal-like domain)
Csa1G024120	0.00013978	1.99293e-06	-6.3538	Condensin-2 complex subunit D3; contains IPR026971 (Condensin subunit 1/Condensin-2 complex subunit D3)
Csa3G062610	0.00013978	2.00615e-06	-1.20598	Mitochondrial import inner membrane translocase subunit TIM22; contains IPR003397 (Mitochondrial inner membrane translocase subunit Tim17/Tim22/Tim23/peroxisomal protein PMP24)
Csa7G387700	0.00013978	2.00682e-06	-4.38085	Serine/threonine protein kinase; contains IPR011009 (Protein kinase-like domain)
Csa3G035870	0.00013978	2.00763e-06	-1.53474	UDP-D-glucuronate 4-epimerase 2; contains IPR001509 (NAD-dependent epimerase/dehydratase), IPR008089 (Nucleotide sugar epimerase)
Csa5G583380	0.000140377	2.02619e-06	-4.38319	Microtubule-associated protein MAP65-1a; contains IPR007145 (Microtubule-associated protein, MAP65/Ase1/PRC1)
Csa7G010800	0.000140377	2.04454e-06	-6.97155	Auxin transporter-like protein 3; contains IPR013057 (Amino acid transporter, transmembrane)
Csa3G061020	0.000140377	2.05465e-06	-5.32569	Dbj|BAA81760.1
Csa2G349090	0.000140377	2.05646e-06	-3.90752	Ethylene-responsive transcription factor; contains IPR016177 (DNA-binding, integrase-type)
Csa5G372190	0.000140377	2.06392e-06	-4.30066	Zinc finger protein JAGGED; contains IPR007087 (Zinc finger, C2H2)
Csa3G592120	0.000140377	2.07067e-06	-4.3816	Putative e3 ubiquitin-protein ligase; contains IPR013083 (Zinc finger, RING/FYVE/PHD-type)
Csa3G038720	0.000140377	2.0773e-06	-1.60596	Membrane protein, putative; 61952-60281; contains IPR002610 (Peptidase S54, rhomboid)
Csa6G046340	0.000141005	2.09751e-06	-3.27666	Glutaredoxin domain-containing cysteine-rich protein; contains IPR012336 (Thioredoxin-like fold)
Csa3G062580	0.000141102	2.11289e-06	-2.76419	C2 domain-containing protein; contains IPR008973 (C2 calcium/lipid-binding domain, CaLB)
Csa3G435540	0.000141102	2.12023e-06	-2.11583	Erythrocyte membrane-associated giant protein antigen 332
Csa5G604070	0.000141102	2.12488e-06	-2.23229	Putative leucine-rich repeat receptor protein kinase family protein; contains IPR001611 (Leucine-rich repeat), IPR003591 (Leucine-rich repeat, typical subtype), IPR013210 (Leucine-rich repeat-containing N-terminal, type 2), IPR025875 (Leucine rich repeat 4)
Csa6G490030	0.000141511	2.13883e-06	-5.62217	Dof zinc finger protein; contains IPR003851 (Zinc finger, Dof-type)
Csa5G523070	0.000141511	2.1457e-06	-5.3542	Unknown protein
Csa5G609660	0.000141511	2.1557e-06	-3.08897	Homocysteine s-methyltransferase; contains IPR003726 (Homocysteine S-methyltransferase)
Csa3G126890	0.000141511	2.15824e-06	-4.03882	B3 domain-containing protein; contains IPR015300 (DNA-binding pseudobarrel domain)
Csa3G891660	0.000141511	2.16183e-06	-1.38419	Kinase interacting family protein; contains IPR011684 (KIP1-like)
Csa7G017160	0.000141728	2.17132e-06	-4.24028	Protein kinase, putative; contains IPR011009 (Protein kinase-like domain)
Csa1G470410	0.000144255	2.22034e-06	-2.92668	Receptor kinase, putative; contains IPR001611 (Leucine-rich repeat), IPR003591 (Leucine-rich repeat, typical subtype), IPR011009 (Protein kinase-like domain), IPR013320 (Concanavalin A-like lectin/glucanase, subgroup), IPR025875 (Leucine rich repeat 4)
Csa1G058140	0.000144255	2.22648e-06	-3.50348	Monoglyceride lipase; contains IPR000073 (Alpha/beta hydrolase fold-1), IPR022742 (Alpha/beta hydrolase, N-terminal)
Csa1G039180	0.000144255	2.22926e-06	-3.15064	Putative RNA-binding protein; contains IPR012677 (Nucleotide-binding, alpha-beta plait)
Csa4G293080	0.000144255	2.24095e-06	-5.58873	Unknown protein
Csa3G176870	0.000144255	2.24143e-06	-5.16835	Microtubule-associated protein-like; contains IPR007145 (Microtubule-associated protein, MAP65/Ase1/PRC1)
Csa1G024270	0.000144264	2.24785e-06	-3.74116	Putative octicosapeptide/Phox/Bem1p (PB1) domain-containing protein; contains IPR000270 (Phox/Bem1p)
Csa5G517720	0.000145861	2.29019e-06	-6.26528	WD-repeat protein, putative; contains IPR015943 (WD40/YVTN repeat-like-containing domain)
Csa1G024910	0.000145861	2.29587e-06	-1.99765	Multidrug resistance protein MdtK; contains IPR002528 (Multi antimicrobial extrusion protein)
Csa3G124980	0.000145861	2.30409e-06	-4.86833	Aurora kinase; contains IPR011009 (Protein kinase-like domain)
Csa1G596420	0.000147336	2.35671e-06	-6.17088	Germin-like protein 6; contains IPR001929 (Germin)
Csa3G543180	0.000147336	2.38057e-06	-5.43332	Myosin-9
Csa2G404750	0.000147336	2.38549e-06	-1.33284	Regulation of nuclear pre-mRNA domain-containing protein 1B; contains IPR006569 (CID domain), IPR008942 (ENTH/VHS)
Csa1G021970	0.000148625	2.4147e-06	-1.68757	Actin-related protein; contains IPR004000 (Actin-related protein)
Csa4G625560	0.000148625	2.4193e-06	-5.15339	UNE1-like protein; contains IPR006943 (Domain of unknown function DUF641, plant)
Csa2G382550	0.000149176	2.43476e-06	-4.06802	Ethylene-responsive transcription factor 7; contains IPR016177 (DNA-binding, integrase-type)
Csa5G141180	0.000149722	2.45671e-06	-2.7965	Ulp1 peptidase-like; contains IPR015410 (Domain of unknown function DUF1985)
Csa2G376290	0.000150361	2.47858e-06	-1.71796	tRNA (Guanine-n(7)-)-methyltransferase, putative; contains IPR003358 (tRNA (guanine-N-7) methyltransferase)
Csa4G626070	0.000150361	2.48028e-06	-1.33788	NHL repeat-containing protein; contains IPR011042 (Six-bladed beta-propeller, TolB-like)
Csa4G269170	0.000152223	2.51893e-06	-1.92198	NADH-cytochrome B5 reductase, putative; contains IPR001433 (Oxidoreductase FAD/NAD(P)-binding), IPR001834 (NADH:cytochrome b5 reductase (CBR)), IPR017938 (Riboflavin synthase-like beta-barrel)
Csa1G595800	0.000152223	2.52425e-06	-1.23516	Abhydrolase domain-containing protein 13
Csa6G390130	0.000153	2.54378e-06	-3.88109	Universal stress protein family protein; contains IPR014729 (Rossmann-like alpha/beta/alpha sandwich fold)
Csa1G537410	0.000155117	2.58573e-06	-4.37999	Glucan endo-1,3-beta-glucosidase; contains IPR012946 (X8)
Csa6G193590	0.000157533	2.63286e-06	-7.81928	Histone H4; contains IPR001951 (Histone H4), IPR009072 (Histone-fold)
Csa5G614640	0.000163133	2.76562e-06	-5.822	Pollen-specific protein - like; contains IPR013970 (Replication factor A protein 3)
Csa6G483430	0.000163133	2.77066e-06	-4.48609	C/VIF2; contains IPR006501 (Pectinesterase inhibitor)
Csa1G573690	0.000163133	2.77615e-06	-4.65404	Unknown protein
Csa7G073740	0.000166259	2.85356e-06	-3.96643	B3 domain-containing protein; contains IPR015300 (DNA-binding pseudobarrel domain)
Csa5G623360	0.000166259	2.85747e-06	-3.92828	Aquaporin 2; contains IPR000425 (Major intrinsic protein), IPR023271 (Aquaporin-like)
Csa6G518920	0.000166259	2.8583e-06	-2.41522	Isoamyl acetate-hydrolyzing esterase, putative; contains IPR001087 (Lipase, GDSL)
Csa2G371100	0.000168052	2.91108e-06	-3.69338	Aspartic proteinase nepenthesin-1, putative; contains IPR001461 (Peptidase A1), IPR021109 (Aspartic peptidase)
Csa2G326480	0.00016964	2.94595e-06	-2.5602	Putative uncharacterized protein At2g28140/F24D13.7; contains IPR012862 (Protein of unknown function DUF1635)
Csa6G362970	0.00016999	2.95943e-06	-2.90171	Gb|AAD25600.1
Csa3G002610	0.000171847	3.00913e-06	-4.27199	BZIP transcription factor; contains IPR004827 (Basic-leucine zipper domain)
Csa1G615190	0.000171847	3.02166e-06	-1.67213	Set1/Ash2 histone methyltransferase complex subunit ASH2; contains IPR001870 (B30.2/SPRY domain), IPR008985 (Concanavalin A-like lectin/glucanases superfamily)
Csa4G296200	0.000171847	3.02168e-06	-3.34478	Pathogenesis-related thaumatin-like protein; contains IPR001938 (Thaumatin)
Csa2G370520	0.000172334	3.04982e-06	-4.76448	Myosin-6
Csa1G588520	0.000172334	3.05996e-06	-1.78604	Histone-binding protein; contains IPR015943 (WD40/YVTN repeat-like-containing domain), IPR022052 (Histone-binding protein RBBP4)
Csa1G132150	0.000172334	3.06506e-06	-3.93861	Histone H2B; contains IPR000558 (Histone H2B), IPR009072 (Histone-fold)
Csa2G251480	0.000172334	3.06775e-06	-3.53314	Unknown protein
Csa4G651920	0.00017277	3.09259e-06	-2.19536	Transmembrane 9 superfamily protein member; contains IPR004240 (Nonaspanin (TM9SF))
Csa6G402550	0.00017277	3.10082e-06	-3.08517	CLAVATA3/ESR (CLE)-related protein 25
Csa1G614120	0.00017277	3.11209e-06	-2.04198	Calcium-dependent protein kinase, putative; contains IPR011009 (Protein kinase-like domain), IPR011992 (EF-hand-like domain)
Csa4G051460	0.00017277	3.11584e-06	-1.56732	Nucleoporin seh1; contains IPR015943 (WD40/YVTN repeat-like-containing domain)
Csa4G004880	0.00017277	3.12062e-06	-1.01636	Peptide deformylase; contains IPR000181 (Formylmethionine deformylase), IPR023635 (Peptide deformylase)
Csa7G452200	0.000175229	3.20086e-06	-4.9006	Receptor-like protein kinase; contains IPR001611 (Leucine-rich repeat), IPR011009 (Protein kinase-like domain), IPR013320 (Concanavalin A-like lectin/glucanase, subgroup), IPR024788 (Malectin-like carbohydrate-binding domain), IPR025875 (Leucine rich repeat 4)
Csa3G819870	0.000175229	3.20243e-06	-3.56823	Werner Syndrome-like exonuclease; contains IPR012337 (Ribonuclease H-like domain)
Csa2G034630	0.000175514	3.22111e-06	-3.82036	Unknown protein
Csa5G647290	0.000175514	3.22367e-06	-2.13817	DNA binding protein; contains IPR013742 (Plant transcription factor)
Csa7G447940	0.000176566	3.25068e-06	-6.15249	Leucine-rich repeat receptor-like kinase; contains IPR001611 (Leucine-rich repeat), IPR013210 (Leucine-rich repeat-containing N-terminal, type 2)
Csa6G499110	0.000177195	3.27265e-06	-3.9225	Cyclin d, putative; contains IPR013763 (Cyclin-like)
Csa6G008820	0.000177195	3.2931e-06	-1.39695	Serine/threonine-protein phosphatase; contains IPR004843 (Metallophosphoesterase domain)
Csa6G500430	0.000177198	3.30086e-06	-3.88673	cDNA clone:J033025P19, full insert sequence; contains IPR025131 (Domain of unknown function DUF4057)
Csa3G710780	0.000178477	3.34038e-06	-2.87162	Chaperone protein dnaJ; contains IPR001623 (DnaJ domain)
Csa7G186190	0.000178477	3.35932e-06	-1.17927	GPI-anchored protein
Csa1G046890	0.000178477	3.36283e-06	-4.61789	ATPase protein, putative; contains IPR001270 (Chaperonin ClpA/B), IPR027417 (P-loop containing nucleoside triphosphate hydrolase)
Csa6G451500	0.000179504	3.39851e-06	-2.34596	Calmodulin binding protein, putative; contains IPR000048 (IQ motif, EF-hand binding site)
Csa3G033810	0.000180309	3.43316e-06	-3.57611	Protein YABBY; contains IPR006780 (YABBY protein)
Csa3G727890	0.000180309	3.43981e-06	-2.281	Unknown protein
Csa4G009880	0.000180309	3.45299e-06	-5.12663	Protein TIFY; contains IPR010399 (Tify), IPR018467 (CO/COL/TOC1, conserved site)
Csa6G425090	0.000181847	3.49642e-06	-4.44073	Unknown protein
Csa7G058620	0.000181929	3.50778e-06	-4.65782	Beta-xylosidase 4; contains IPR002772 (Glycoside hydrolase family 3 C-terminal domain), IPR017853 (Glycoside hydrolase, superfamily), IPR026891 (Fibronectin type III-like domain), IPR026892 (Glycoside hydrolase family 3)
Csa7G210080	0.000185541	3.58549e-06	-2.33139	HAUS augmin-like complex subunit
Csa4G003680	0.000188361	3.6542e-06	-3.13182	SMP-30/Gluconolaconase/LRE-like region family protein; contains IPR011042 (Six-bladed beta-propeller, TolB-like)
Csa6G004490	0.000188361	3.6585e-06	-4.17558	Rop guanine nucleotide exchange factor, putative; contains IPR005512 (Plant specific Rop nucleotide exchanger, PRONE)
Csa3G168410	0.000188837	3.68206e-06	-2.5633	WRKY transcription factor 31; contains IPR003657 (DNA-binding WRKY)
Csa1G025250	0.000190522	3.73162e-06	-4.94156	Kinesin, putative; contains IPR001752 (Kinesin, motor domain), IPR024658 (Kinesin-like, KLP2), IPR027417 (P-loop containing nucleoside triphosphate hydrolase)
Csa2G350210	0.000190522	3.73939e-06	-2.8186	Pectate lyase, putative; contains IPR011050 (Pectin lyase fold/virulence factor), IPR018082 (AmbAllergen)
Csa6G024410	0.000190522	3.73978e-06	-1.16758	Epsin-2, putative; contains IPR008942 (ENTH/VHS)
Csa6G191570	0.000190527	3.74819e-06	-6.07937	Histone H4; contains IPR001951 (Histone H4), IPR009072 (Histone-fold)
Csa3G769710	0.000191153	3.77022e-06	-3.50928	U-box domain-containing protein; contains IPR016024 (Armadillo-type fold)
Csa1G059750	0.000191153	3.78035e-06	-6.58886	Unknown protein
Csa6G497890	0.000191613	3.8064e-06	-4.22705	UDP-glycosyltransferase 1; contains IPR002213 (UDP-glucuronosyl/UDP-glucosyltransferase)
Csa5G623380	0.000191613	3.81742e-06	-1.54281	Monoglyceride lipase; contains IPR022742 (Alpha/beta hydrolase, N-terminal)
Csa1G057030	0.000192632	3.89503e-06	-2.92554	Protein FAR1-related sequence 1; contains IPR004330 (FAR1 DNA binding domain), IPR007527 (Zinc finger, SWIM-type), IPR018289 (MULE transposase domain)
Csa4G154310	0.000192632	3.89598e-06	-7.66339	30S ribosomal protein S3, chloroplastic; contains IPR005704 (Ribosomal protein S3, bacterial)
Csa1G008550	0.000192632	3.89732e-06	-5.46512	Receptor-like protein kinase; contains IPR011009 (Protein kinase-like domain), IPR013210 (Leucine-rich repeat-containing N-terminal, type 2), IPR025875 (Leucine rich repeat 4)
Csa7G414410	0.000192632	3.90372e-06	-1.45492	Nitrogen regulatory protein P-II; contains IPR002187 (Nitrogen regulatory protein PII), IPR011322 (Nitrogen regulatory PII-like, alpha/beta)
Csa4G280530	0.000192632	3.92614e-06	-1.40456	ATP-dependent RNA helicase DED1; contains IPR001650 (Helicase, C-terminal), IPR014001 (Helicase, superfamily 1/2, ATP-binding domain), IPR014014 (RNA helicase, DEAD-box type, Q motif), IPR027417 (P-loop containing nucleoside triphosphate hydrolase)
Csa1G392600	0.000192632	3.92708e-06	-6.10772	Histone H3; contains IPR000164 (Histone H3), IPR009072 (Histone-fold)
Csa2G000720	0.000192632	3.94011e-06	-3.79801	Acid phosphatase 1, putative; contains IPR005519 (Acid phosphatase (Class B)), IPR023214 (HAD-like domain)
Csa1G033030	0.000192632	3.9405e-06	-4.47551	Transcription factor, putative; contains IPR005333 (Transcription factor, TCP)
Csa2G348150	0.000192971	3.97824e-06	-2.40687	Putative glutathione S-transferase; contains IPR010987 (Glutathione S-transferase, C-terminal-like), IPR012336 (Thioredoxin-like fold)
Csa6G358160	0.000192971	3.98037e-06	-5.03547	Bzip-related transcription factor-like; contains IPR006867 (Domain of unknown function DUF632), IPR006868 (Domain of unknown function DUF630)
Csa5G468480	0.000192971	3.9815e-06	-3.51666	Mitotic checkpoint protein bub3; contains IPR015943 (WD40/YVTN repeat-like-containing domain)
Csa6G490130	0.000192971	4.0046e-06	-4.1862	Dof zinc finger protein; contains IPR003851 (Zinc finger, Dof-type)
Csa2G348980	0.000192971	4.03007e-06	-1.93065	Invertase/pectin methylesterase inhibitor family protein; contains IPR006501 (Pectinesterase inhibitor)
Csa1G435710	0.000192971	4.03056e-06	-1.92879	Alpha/beta hydrolase fold protein
Csa3G822310	0.000192971	4.0401e-06	-2.72645	Dof zinc finger protein; contains IPR003851 (Zinc finger, Dof-type)
Csa1G597830	0.000192971	4.04454e-06	-4.10488	DNA repair protein RAD51-like protein; contains IPR016467 (DNA recombination and repair protein, RecA-like), IPR027417 (P-loop containing nucleoside triphosphate hydrolase)
Csa3G607640	0.000192971	4.04823e-06	-2.73365	Phosphatidylcholine-sterol acyltransferase; contains IPR003386 (Lecithin:cholesterol/phospholipid:diacylglycerol acyltransferase)
Csa6G504680	0.000194868	4.0965e-06	-3.96048	Putative leucine-rich repeat receptor protein kinase family protein; contains IPR001611 (Leucine-rich repeat), IPR003591 (Leucine-rich repeat, typical subtype), IPR013210 (Leucine-rich repeat-containing N-terminal, type 2), IPR025875 (Leucine rich repeat 4)
Csa6G107330	0.000196868	4.14712e-06	-5.32438	Hfr-2-like protein; contains IPR004991 (Clostridium epsilon toxin ETX/Bacillus mosquitocidal toxin MTX2), IPR008998 (Agglutinin), IPR023307 (Aerolysin-like toxin, beta complex domain)
Csa5G645160	0.000197711	4.18208e-06	-5.47653	Myosin-3; contains IPR011684 (KIP1-like)
Csa3G882960	0.000197948	4.19572e-06	-4.41647	Shattering 4; contains IPR017877 (Myb-like domain)
Csa6G091300	0.000199894	4.24717e-06	-3.22311	Transferase, transferring glycosyl groups, putative
Csa4G198330	0.000199894	4.25437e-06	-5.57549	Cyclin-dependent kinase B; contains IPR011009 (Protein kinase-like domain)
Csa1G629180	0.000201779	4.30327e-06	-3.97007	Heat stress transcription factor B-4; contains IPR011991 (Winged helix-turn-helix DNA-binding domain)
Csa3G006780	0.000201876	4.32325e-06	-4.15843	Abhydrolase domain-containing protein FAM108C1
Csa4G181200	0.000201876	4.33169e-06	-2.96139	MADS-box transcription factor; contains IPR002487 (Transcription factor, K-box)
Csa1G042550	0.000202569	4.35537e-06	-5.03008	Kinesin-like protein; contains IPR001752 (Kinesin, motor domain), IPR021881 (Protein of unknown function DUF3490), IPR027417 (P-loop containing nucleoside triphosphate hydrolase)
Csa3G730860	0.00020323	4.37843e-06	-5.65724	Receptor-like kinase; contains IPR003591 (Leucine-rich repeat, typical subtype), IPR011009 (Protein kinase-like domain), IPR013210 (Leucine-rich repeat-containing N-terminal, type 2), IPR025875 (Leucine rich repeat 4)
Csa6G110310	0.000205221	4.4392e-06	-4.22869	Thymidine kinase; contains IPR001267 (Thymidine kinase), IPR027417 (P-loop containing nucleoside triphosphate hydrolase)
Csa3G061010	0.000205903	4.48083e-06	-1.09319	THO complex subunit; contains IPR015943 (WD40/YVTN repeat-like-containing domain), IPR020472 (G-protein beta WD-40 repeat)
Csa3G435550	0.000206532	4.5035e-06	-2.36031	IQ domain-containing protein; contains IPR000048 (IQ motif, EF-hand binding site), IPR025064 (Domain of unknown function DUF4005)
Csa1G589750	0.000208478	4.57315e-06	-1.41	Putative mitogen-activated protein kinase kinase; contains IPR011009 (Protein kinase-like domain)
Csa7G267980	0.000208503	4.58279e-06	-4.26755	Receptor-like protein kinase; contains IPR011009 (Protein kinase-like domain), IPR013320 (Concanavalin A-like lectin/glucanase, subgroup)
Csa3G627150	0.000209522	4.61655e-06	-1.44004	3-5 exoribonuclease CSL4; contains IPR001684 (Ribosomal protein L27), IPR012340 (Nucleic acid-binding, OB-fold), IPR019495 (Exosome complex component CSL4), IPR025721 (Exosome complex component, N-terminal domain)
Csa6G107320	0.000210605	4.6626e-06	-4.68281	Hfr-2-like protein; contains IPR008998 (Agglutinin), IPR023307 (Aerolysin-like toxin, beta complex domain)
Csa3G002480	0.000210605	4.66564e-06	-2.30105	Kinase family protein; contains IPR011009 (Protein kinase-like domain)
Csa5G579060	0.000211224	4.69774e-06	-2.40358	Aspartic proteinase nepenthesin-1, putative; contains IPR001461 (Peptidase A1), IPR021109 (Aspartic peptidase)
Csa2G356680	0.000211684	4.72601e-06	-3.95595	Harpin-induced protein; contains IPR004864 (Late embryogenesis abundant protein, LEA-14)
Csa2G349600	0.000211684	4.7264e-06	-2.3024	Protein phosphatase 2c, putative; contains IPR001932 (Protein phosphatase 2C (PP2C)-like), IPR015655 (Protein phosphatase 2C)
Csa2G193340	0.000211852	4.74007e-06	-4.15681	Sieve element occlusion protein 1
Csa6G046420	0.000211852	4.7486e-06	-2.19775	Phospholipid-transporting atpase, putative; contains IPR001757 (Cation-transporting P-type ATPase), IPR023214 (HAD-like domain)
Csa7G431390	0.000213212	4.79571e-06	-5.05587	Nudix hydrolase, putative; contains IPR015797 (NUDIX hydrolase domain-like)
Csa4G293320	0.000213212	4.79765e-06	-4.72429	Kinesin-related protein-like; contains IPR001752 (Kinesin, motor domain), IPR027417 (P-loop containing nucleoside triphosphate hydrolase)
Csa2G166690	0.000213921	4.8365e-06	-1.50521	Equilibrative nucleoside transporter 1; contains IPR002259 (Equilibrative nucleoside transporter), IPR016196 (Major facilitator superfamily domain, general substrate transporter)
Csa4G303160	0.000213921	4.84154e-06	-3.09187	Putative glutathione S-transferase T1; contains IPR010987 (Glutathione S-transferase, C-terminal-like), IPR012336 (Thioredoxin-like fold)
Csa5G602120	0.000217178	4.92469e-06	-3.27271	Xyloglucan endotransglucosylase/hydrolase 5; contains IPR008985 (Concanavalin A-like lectin/glucanases superfamily), IPR016455 (Xyloglucan endotransglucosylase/hydrolase)
Csa1G060760	0.000220741	5.02788e-06	-5.53237	Unknown protein
Csa5G456720	0.000220741	5.06781e-06	-3.41568	E3 ubiquitin ligase-like protein; contains IPR004162 (Seven-in-absentia protein, sina), IPR013083 (Zinc finger, RING/FYVE/PHD-type)
Csa2G350300	0.000220741	5.07706e-06	-2.21611	TPX2 (Targeting protein for Xklp2) protein family; contains IPR027329 (TPX2, C-terminal domain)
Csa7G453000	0.000220741	5.09165e-06	-2.30667	CASP-like protein 7; contains IPR006702 (Uncharacterised protein family UPF0497, trans-membrane plant)
Csa3G872100	0.000220741	5.09896e-06	-2.53362	Receptor expression-enhancing protein 3; contains IPR004345 (TB2/DP1/HVA22-related protein)
Csa5G166470	0.000220741	5.12362e-06	-4.15512	Kinesin-like protein; contains IPR001752 (Kinesin, motor domain), IPR010994 (RuvA domain 2-like), IPR027417 (P-loop containing nucleoside triphosphate hydrolase)
Csa3G199660	0.000220741	5.1325e-06	-7.79826	Cyclin D3-1; contains IPR013763 (Cyclin-like)
Csa4G312880	0.000220741	5.13727e-06	-5.68367	Abscisic acid receptor PYL4; contains IPR019587 (Polyketide cyclase/dehydrase), IPR023393 (START-like domain)
Csa2G224260	0.000222983	5.21161e-06	-4.39635	WRKY transcription factor, putative; contains IPR003657 (DNA-binding WRKY), IPR018872 (Zn-cluster domain)
Csa7G209530	0.000223547	5.27373e-06	-2.5319	AT3g11590/F24K9_26
Csa6G519490	0.000223547	5.27653e-06	-1.66736	WGS project CAID00000000 data, contig chromosome 06; contains IPR011719 (Conserved hypothetical protein CHP02058), IPR018316 (Tubulin/FtsZ, 2-layer sandwich domain)
Csa6G188070	0.000223547	5.28317e-06	-4.96361	Proliferating cell nuclear antigen; contains IPR000730 (Proliferating cell nuclear antigen, PCNA)
Csa6G487760	0.000224979	5.3268e-06	-2.66458	LIM zinc-binding protein; contains IPR001781 (Zinc finger, LIM-type), IPR022087 (Protein of unknown function DUF3633)
Csa4G000880	0.000228653	5.44577e-06	-1.21561	Vacuolar sorting receptor homolog; contains IPR001881 (EGF-like calcium-binding), IPR003137 (Protease-associated domain, PA), IPR026823 (Complement Clr-like EGF domain)
Csa5G610320	0.000228653	5.45435e-06	-4.13662	Chaperone protein dnaJ; contains IPR001623 (DnaJ domain)
Csa7G420850	0.000228653	5.46354e-06	-1.16434	N-alpha-acetyltransferase 10; contains IPR016181 (Acyl-CoA N-acyltransferase)
Csa5G180880	0.000229216	5.50291e-06	-1.6574	Pentatricopeptide repeat-containing protein
Csa7G447830	0.000229216	5.51356e-06	-1.32183	60S ribosomal protein L7, putative; contains IPR005998 (Ribosomal protein L7, eukaryotic)
Csa3G611350	0.000229216	5.52488e-06	-1.36566	WD repeat-containing protein; contains IPR015943 (WD40/YVTN repeat-like-containing domain), IPR020472 (G-protein beta WD-40 repeat)
Csa1G524660	0.000229216	5.53239e-06	-3.53448	Putative two-component response regulator family protein; contains IPR009057 (Homeodomain-like)
Csa2G354980	0.000230232	5.58401e-06	-5.63389	Cyclin A, putative; contains IPR014400 (Cyclin A/B/D/E)
Csa1G540870	0.000230232	5.60141e-06	-7.26601	50S ribosomal protein L16, chloroplastic; contains IPR000114 (Ribosomal protein L16), IPR016180 (Ribosomal protein L10e/L16)
Csa4G006500	0.000230232	5.60149e-06	-2.24429	F23A5.5
Csa1G039910	0.000230422	5.61614e-06	-5.42589	Mads box protein, putative; contains IPR002487 (Transcription factor, K-box)
Csa3G889080	0.000231464	5.65161e-06	-1.17297	AP-2 complex subunit beta-1, putative; contains IPR009028 (Coatomer/calthrin adaptor appendage, C-terminal subdomain), IPR012295 (Beta2-adaptin/TBP, C-terminal domain), IPR015151 (Beta-adaptin appendage, C-terminal subdomain), IPR016024 (Armadillo-type fold), IPR026739 (AP complex subunit beta)
Csa2G006820	0.00023204	5.67919e-06	-1.80022	YABBY protein; contains IPR006780 (YABBY protein)
Csa2G287190	0.00023204	5.68588e-06	-1.59693	Nuclear autoantigenic sperm protein; contains IPR011990 (Tetratricopeptide-like helical)
Csa2G000520	0.000233206	5.7246e-06	-1.12577	1-aminocyclopropane-1-carboxylate oxidase, putative; contains IPR005123 (Oxoglutarate/iron-dependent dioxygenase), IPR026992 (Non-haem dioxygenase N-terminal domain), IPR027443 (Isopenicillin N synthase-like)
Csa1G590250	0.000235326	5.80403e-06	-1.64881	Hydroxyproline-rich glycoprotein family protein; contains IPR008480 (Protein of unknown function DUF761, plant)
Csa6G306330	0.000235326	5.81883e-06	-3.76018	Fatty acid oxidation complex subunit alpha; contains IPR001753 (Crotonase superfamily), IPR008927 (6-phosphogluconate dehydrogenase, C-terminal-like), IPR016040 (NAD(P)-binding domain), IPR018376 (Enoyl-CoA hydratase/isomerase, conserved site)
Csa7G037500	0.000235326	5.83283e-06	-3.20146	Rho GDP-dissociation inhibitor, putative; contains IPR000406 (RHO protein GDP dissociation inhibitor), IPR014756 (Immunoglobulin E-set)
Csa7G046710	0.000235326	5.8363e-06	-1.85279	NADH dehydrogenase, putative; contains IPR011992 (EF-hand-like domain), IPR013027 (FAD-dependent pyridine nucleotide-disulphide oxidoreductase), IPR023753 (Pyridine nucleotide-disulphide oxidoreductase, FAD/NAD(P)-binding domain)
Csa4G003600	0.000235326	5.84683e-06	-2.89956	Beta xylosidase; contains IPR002772 (Glycoside hydrolase family 3 C-terminal domain), IPR017853 (Glycoside hydrolase, superfamily), IPR026891 (Fibronectin type III-like domain), IPR026892 (Glycoside hydrolase family 3)
Csa6G491000	0.000235326	5.89329e-06	-3.00158	Transcription factor SPATULA; contains IPR011598 (Myc-type, basic helix-loop-helix (bHLH) domain), IPR024097 (Basic helix-loop-helix leucine zipper transcription factor)
Csa1G050500	0.000235326	5.90045e-06	-4.17907	Deoxycytidylate deaminase, putative; contains IPR015517 (Cytidine deaminase)
Csa5G157410	0.000235326	5.90204e-06	-1.1772	Kinesin-1; contains IPR001752 (Kinesin, motor domain), IPR016024 (Armadillo-type fold), IPR027417 (P-loop containing nucleoside triphosphate hydrolase)
Csa6G041720	0.000238271	6.01143e-06	-1.50146	Biotin synthase, putative; contains IPR002684 (Biotin synthase/Biotin biosynthesis bifunctional protein BioAB), IPR007197 (Radical SAM), IPR013785 (Aldolase-type TIM barrel)
Csa4G050830	0.000238271	6.01484e-06	-3.24787	6-phosphogluconate dehydrogenase, decarboxylating; contains IPR006113 (6-phosphogluconate dehydrogenase, decarboxylating), IPR008927 (6-phosphogluconate dehydrogenase, C-terminal-like), IPR016040 (NAD(P)-binding domain)
Csa4G364040	0.00024282	6.15082e-06	-6.06334	Universal stress protein family protein; contains IPR014729 (Rossmann-like alpha/beta/alpha sandwich fold)
Csa6G147650	0.000244502	6.2147e-06	-1.75689	Unknown protein; contains IPR012340 (Nucleic acid-binding, OB-fold)
Csa3G175630	0.000247974	6.32454e-06	-4.22897	Structural maintenance of chromosomes protein; contains IPR003395 (RecF/RecN/SMC), IPR010935 (SMCs flexible hinge), IPR024704 (Structural maintenance of chromosomes protein), IPR027417 (P-loop containing nucleoside triphosphate hydrolase)
Csa1G240590	0.000248275	6.34302e-06	-2.15888	Heat stress transcription factor A-1d; contains IPR011991 (Winged helix-turn-helix DNA-binding domain)
Csa6G008610	0.000248474	6.35892e-06	-2.70224	Unknown protein
Csa4G608070	0.000249635	6.39949e-06	-2.64673	Triacylglycerol lipase, putative; contains IPR002921 (Lipase, class 3)
Csa5G568810	0.000250605	6.44618e-06	-6.60325	High mobility group family; contains IPR011991 (Winged helix-turn-helix DNA-binding domain), IPR020478 (AT hook-like)
Csa1G408710	0.000251772	6.48716e-06	-4.8539	Putative argonaute family protein; contains IPR012337 (Ribonuclease H-like domain)
Csa4G652840	0.000252456	6.51577e-06	-2.69323	U11/U12 small nuclear ribonucleoprotein 25 kDa protein
Csa7G450750	0.000252715	6.53346e-06	-5.81148	IQ-domain 8; contains IPR000048 (IQ motif, EF-hand binding site), IPR027417 (P-loop containing nucleoside triphosphate hydrolase)
Csa6G526480	0.000255477	6.62205e-06	-2.28339	Zinc-binding protein; contains IPR000315 (Zinc finger, B-box), IPR006734 (Protein of unknown function DUF597)
Csa6G513640	0.000255477	6.63398e-06	-1.16188	MYB transcription factor-like; contains IPR009057 (Homeodomain-like)
Csa7G374570	0.000255477	6.64814e-06	-3.53902	Laccase-22; contains IPR008972 (Cupredoxin)
Csa3G126930	0.000255477	6.64934e-06	-2.65726	Unknown protein
Csa6G052760	0.000259845	6.79696e-06	-4.33718	Polyadenylate-binding protein, putative; contains IPR006515 (Polyadenylate binding protein, human types 1, 2, 3, 4), IPR012677 (Nucleotide-binding, alpha-beta plait)
Csa2G396190	0.000261404	6.84911e-06	-5.4942	GDSL esterase/lipase; contains IPR001087 (Lipase, GDSL)
Csa3G116750	0.000261533	6.86389e-06	-1.07402	GRAM domain family protein; contains IPR004182 (GRAM)
Csa6G080940	0.000262234	6.89369e-06	-1.94259	Zinc transporter; contains IPR002524 (Cation efflux protein), IPR027469 (Cation efflux protein transmembrane domain)
Csa3G038080	0.000262698	6.91731e-06	-4.67573	Cell cycle regulated microtubule associated protein; contains IPR009675 (TPX2), IPR027330 (TPX2, central domain)
Csa6G410670	0.000264291	6.99125e-06	-1.61465	Blue copper protein; contains IPR008972 (Cupredoxin)
Csa1G045680	0.000264291	6.99782e-06	-2.37495	Putative beta-1,3-galactosyltransferase 19; contains IPR002659 (Glycosyl transferase, family 31), IPR008985 (Concanavalin A-like lectin/glucanases superfamily)
Csa1G038320	0.000264291	7.00318e-06	-3.6465	Thioredoxin II, putative; contains IPR005746 (Thioredoxin), IPR012336 (Thioredoxin-like fold)
Csa2G036620	0.000264291	7.03616e-06	-2.41223	Serine carboxypeptidase, putative; contains IPR001563 (Peptidase S10, serine carboxypeptidase)
Csa3G044530	0.000264291	7.04722e-06	-1.36621	Embryo defective 1303 protein
Csa4G664450	0.000264291	7.05451e-06	-3.34153	Metal ion binding protein, putative; contains IPR006121 (Heavy metal-associated domain, HMA)
Csa6G147540	0.000264291	7.06279e-06	-2.2157	2-phosphoglycerate kinase-related protein; contains IPR027417 (P-loop containing nucleoside triphosphate hydrolase)
Csa2G010270	0.000266792	7.17397e-06	-3.98492	Histone h1/h5, putative; contains IPR005819 (Histone H5)
Csa3G011640	0.000266792	7.17642e-06	-1.30125	LRX2, putative; contains IPR008889 (VQ)
Csa1G470250	0.000266792	7.19092e-06	-5.73694	Putative uncharacterized protein 7G02
Csa4G594420	0.000266792	7.22148e-06	-1.8173	Cleavage stimulation factor subunit 3; contains IPR008847 (Suppressor of forked), IPR011990 (Tetratricopeptide-like helical)
Csa3G664590	0.000266792	7.22883e-06	-2.38966	Protein kinase, putative; contains IPR011009 (Protein kinase-like domain)
Csa5G169060	0.000266792	7.23979e-06	-3.62904	Serine/threonine-protein kinase 36; contains IPR011009 (Protein kinase-like domain), IPR016024 (Armadillo-type fold)
Csa4G337330	0.000266792	7.24533e-06	-1.94482	E3 ubiquitin-protein ligase; contains IPR013083 (Zinc finger, RING/FYVE/PHD-type)
Csa1G696470	0.000267949	7.32136e-06	-2.18547	Rac-like GTP binding protein; contains IPR001806 (Small GTPase superfamily), IPR005225 (Small GTP-binding protein domain), IPR027417 (P-loop containing nucleoside triphosphate hydrolase)
Csa4G307960	0.000267949	7.34453e-06	-4.92732	UPF0503 protein At3g09070, chloroplastic; contains IPR008004 (Uncharacterised protein family UPF0503)
Csa5G152980	0.000267949	7.35075e-06	-2.62795	Tir-nbs resistance protein; contains IPR000157 (Toll/interleukin-1 receptor homology (TIR) domain), IPR027417 (P-loop containing nucleoside triphosphate hydrolase)
Csa6G193620	0.000267949	7.35841e-06	-3.87392	Histone H2B; contains IPR000558 (Histone H2B), IPR009072 (Histone-fold)
Csa2G227860	0.000267949	7.36692e-06	-5.26281	Protein LONGIFOLIA 1; contains IPR025486 (Domain of unknown function DUF4378)
Csa4G361280	0.000267949	7.37045e-06	-2.63953	Replication factor C subunit; contains IPR008921 (DNA polymerase III, clamp loader complex, gamma/delta/delta subunit, C-terminal), IPR027417 (P-loop containing nucleoside triphosphate hydrolase)
Csa5G606320	0.000268652	7.41318e-06	-3.92839	SET domain protein; contains IPR001214 (SET domain), IPR011990 (Tetratricopeptide-like helical)
Csa3G198490	0.000270722	7.49386e-06	-5.65901	Indole-3-acetic acid-amido synthetase GH3.3, putative; contains IPR004993 (GH3 auxin-responsive promoter)
Csa2G416820	0.000270979	7.52575e-06	-2.64345	DNA repair protein, putative; contains IPR000330 (SNF2-related), IPR001650 (Helicase, C-terminal), IPR013083 (Zinc finger, RING/FYVE/PHD-type), IPR027417 (P-loop containing nucleoside triphosphate hydrolase)
Csa3G895710	0.000270979	7.53485e-06	-2.43076	Ice binding protein, putative; contains IPR001849 (Pleckstrin homology domain), IPR008546 (Domain of unknown function DUF828), IPR013666 (Pleckstrin-like, plant)
Csa3G702570	0.000270979	7.53637e-06	-5.70829	Cell division cycle, putative; contains IPR015943 (WD40/YVTN repeat-like-containing domain)
Csa6G449320	0.000270997	7.54867e-06	-2.99806	Homeobox-leucine zipper-like protein; contains IPR003106 (Leucine zipper, homeobox-associated), IPR009057 (Homeodomain-like)
Csa1G013220	0.000271758	7.58673e-06	-1.82996	Histone deacetylase; contains IPR000286 (Histone deacetylase superfamily), IPR023801 (Histone deacetylase domain)
Csa6G139230	0.000271758	7.63085e-06	-3.79228	Protein binding protein; contains IPR013083 (Zinc finger, RING/FYVE/PHD-type)
Csa4G290860	0.000271758	7.66892e-06	-2.0111	RING finger protein; contains IPR013083 (Zinc finger, RING/FYVE/PHD-type)
Csa2G326470	0.000271758	7.67388e-06	-4.26438	Shugoshin-1, putative; contains IPR011515 (Shugoshin, C-terminal)
Csa1G015780	0.000271758	7.68937e-06	-2.01227	Calmodulin, putative; contains IPR011992 (EF-hand-like domain)
Csa6G495750	0.000271758	7.69095e-06	-4.1654	T10O24.15, related; contains IPR025322 (Protein of unknown function DUF4228)
Csa7G448770	0.000271758	7.70407e-06	-3.98125	Zinc finger CCCH domain-containing protein; contains IPR000571 (Zinc finger, CCCH-type), IPR003034 (SAP domain)
Csa3G732510	0.000271758	7.72911e-06	-5.06593	UPF0503 protein At3g09070, chloroplastic; contains IPR008004 (Uncharacterised protein family UPF0503)
Csa4G002500	0.000271758	7.72996e-06	-5.21444	Cellulose synthase-like protein; contains IPR005150 (Cellulose synthase), IPR013083 (Zinc finger, RING/FYVE/PHD-type)
Csa6G190990	0.000271758	7.7468e-06	-4.03732	Ankyrin repeat family protein, putative, expressed; contains IPR013083 (Zinc finger, RING/FYVE/PHD-type), IPR020683 (Ankyrin repeat-containing domain)
Csa6G186380	0.000271758	7.75407e-06	-4.20027	ORC1-type DNA replication protein 1; contains IPR011991 (Winged helix-turn-helix DNA-binding domain), IPR016314 (Cell division protein Cdc6/18), IPR027417 (P-loop containing nucleoside triphosphate hydrolase)
Csa2G368880	0.000271758	7.78961e-06	-2.68837	Chaperone protein HtpG; contains IPR001404 (Heat shock protein Hsp90)
Csa1G073820	0.000271758	7.79379e-06	-2.48359	Outer surface protein F
Csa3G151400	0.000271758	7.80027e-06	-4.55391	Serine/threonine protein kinase; contains IPR011009 (Protein kinase-like domain), IPR016024 (Armadillo-type fold)
Csa4G280670	0.000271758	7.80642e-06	-3.54486	Unknown protein
Csa3G154400	0.000271993	7.82653e-06	-5.26201	Unknown protein
Csa3G176280	0.000271993	7.84313e-06	-2.7931	Adenylate kinase family protein; contains IPR000850 (Adenylate kinase), IPR027417 (P-loop containing nucleoside triphosphate hydrolase)
Csa4G043880	0.000273273	7.90213e-06	-4.14858	Putative leucine-rich repeat receptor-like protein kinase family protein; contains IPR001611 (Leucine-rich repeat), IPR003591 (Leucine-rich repeat, typical subtype), IPR025875 (Leucine rich repeat 4)
Csa7G069700	0.000273273	7.9094e-06	-3.8719	RNA polymerase-associated protein LEO1
Csa3G005590	0.000273356	7.92372e-06	-3.96091	Protein BREVIS RADIX; contains IPR013591 (Brevis radix-like domain)
Csa6G363540	0.000274965	7.9891e-06	-1.73062	Unknown protein; contains IPR026961 (PGG domain)
Csa4G314460	0.000274965	7.99637e-06	-4.78519	Patellin-6, putative; contains IPR001251 (CRAL-TRIO domain), IPR009038 (GOLD), IPR011074 (CRAL/TRIO, N-terminal domain)
Csa1G420860	0.000274965	8.00625e-06	-3.83953	UDP-glucosyltransferase, putative; contains IPR002213 (UDP-glucuronosyl/UDP-glucosyltransferase)
Csa3G253500	0.000276504	8.0631e-06	-2.77661	Acetyl-coenzyme A synthetase; contains IPR011904 (Acetate-CoA ligase), IPR024597 (Acyl-CoA synthase, domain of unknown function DUF3448), IPR025110 (Domain of unknown function DUF4009)
Csa6G520250	0.000279052	8.14954e-06	-3.4196	UNE1-like protein; contains IPR006943 (Domain of unknown function DUF641, plant)
Csa1G045850	0.000279471	8.19683e-06	-2.29963	Unknown protein
Csa3G496860	0.000279471	8.21646e-06	-3.14085	Unknown protein
Csa6G290270	0.000279471	8.22486e-06	-2.88178	Interactor of constitutive active ROPs
Csa6G411180	0.000280174	8.26768e-06	-4.38105	F-box family protein; contains IPR001810 (F-box domain, cyclin-like)
Csa2G348200	0.000281763	8.34108e-06	-2.2521	Laccase-like protein; contains IPR008972 (Cupredoxin)
Csa2G264000	0.000281763	8.34317e-06	-3.16162	Unknown protein; contains IPR006041 (Pollen Ole e 1 allergen/extensin)
Csa5G092930	0.000281763	8.35134e-06	-3.64432	Putative zinc finger protein; contains IPR013087 (Zinc finger C2H2-type/integrase DNA-binding domain), IPR019786 (Zinc finger, PHD-type, conserved site)
Csa3G186710	0.000282296	8.38883e-06	-4.9079	Unknown protein
Csa1G561980	0.000282296	8.39619e-06	-1.89051	3-5 exonuclease, putative; contains IPR012337 (Ribonuclease H-like domain)
Csa7G372860	0.000282296	8.40875e-06	-5.93009	Gb|AAD28645.1
Csa7G071540	0.000282296	8.4163e-06	-1.04653	SWIb domain-containing protein; contains IPR003121 (SWIB/MDM2 domain)
Csa4G192190	0.000283145	8.49692e-06	-1.49967	B3 domain-containing protein; contains IPR005508 (Protein of unknown function DUF313), IPR015300 (DNA-binding pseudobarrel domain)
Csa5G633290	0.000283145	8.50485e-06	-2.39982	AAA-ATPase 1; contains IPR025753 (AAA-type ATPase, N-terminal domain), IPR027417 (P-loop containing nucleoside triphosphate hydrolase)
Csa3G142980	0.000283145	8.53335e-06	-3.48498	N-carbamoyl-L-amino acid hydrolase (L-carbamoylase); contains IPR002933 (Peptidase M20)
Csa3G828960	0.000283145	8.53955e-06	-1.11647	Prolyl 4-hydroxylase alpha subunit, putative; contains IPR003582 (Metridin-like ShK toxin), IPR005123 (Oxoglutarate/iron-dependent dioxygenase)
Csa2G033940	0.000283145	8.55693e-06	-3.55889	Calreticulin; contains IPR001580 (Calreticulin/calnexin), IPR008985 (Concanavalin A-like lectin/glucanases superfamily)
Csa3G645920	0.000283145	8.57886e-06	-3.47964	Unknown protein; contains IPR002885 (Pentatricopeptide repeat)
Csa5G157220	0.000283145	8.58075e-06	-4.59011	Transcription factor bHLH36; contains IPR011598 (Myc-type, basic helix-loop-helix (bHLH) domain)
Csa1G039010	0.000283145	8.60181e-06	-2.34811	LYR motif-containing protein 4B; contains IPR008011 (Complex 1 LYR protein)
Csa2G336700	0.000283528	8.66572e-06	-1.718	CCR4-NOT transcription complex subunit 11; contains IPR019312 (Protein of unknown function DUF2363)
Csa1G555090	0.000283528	8.67689e-06	-3.31636	T23K8.1
Csa5G154840	0.000283528	8.68713e-06	-3.37989	Tetraspanin-10; contains IPR018499 (Tetraspanin/Peripherin)
Csa3G127240	0.000283528	8.69039e-06	-3.70861	DNA replication helicase dna2, putative; contains IPR014808 (DNA replication factor Dna2, N-terminal), IPR026851 (Dna2), IPR027417 (P-loop containing nucleoside triphosphate hydrolase)
Csa6G052770	0.000283528	8.69416e-06	-2.651	UPF0544 protein C5orf45-like protein
Csa1G043000	0.000283528	8.71666e-06	-2.05054	Transcription factor, putative; contains IPR009057 (Homeodomain-like)
Csa5G470560	0.000283528	8.73239e-06	-7.76112	Chlorophyllase 2; contains IPR010821 (Chlorophyllase)
Csa6G139780	0.000283528	8.7597e-06	-4.00627	Glucan endo-1,3-beta-glucosidase-like protein; contains IPR012946 (X8)
Csa6G191580	0.000283528	8.76579e-06	-4.56225	Histone H4; contains IPR001951 (Histone H4), IPR009072 (Histone-fold)
Csa3G062590	0.000283528	8.7848e-06	-3.19518	NAC domain protein; contains IPR003441 (No apical meristem (NAM) protein)
Csa4G055420	0.000283528	8.79855e-06	-3.05605	F26F24.11
Csa4G622750	0.000283674	8.83064e-06	-4.49141	Glucan endo-1,3-beta-glucosidase 4; contains IPR012946 (X8)
Csa1G423190	0.000283674	8.83558e-06	-4.88035	AP2-like ethylene-responsive transcription factor; contains IPR016177 (DNA-binding, integrase-type)
Csa2G037770	0.00028459	8.88106e-06	-2.79349	Acyl carrier protein; contains IPR003231 (Acyl carrier protein (ACP)), IPR009081 (Acyl carrier protein-like)
Csa6G148230	0.00028534	8.93543e-06	-3.34898	RING finger and CHY zinc finger domain-containing protein; contains IPR004039 (Rubredoxin-type fold), IPR008913 (Zinc finger, CHY-type), IPR013083 (Zinc finger, RING/FYVE/PHD-type), IPR017921 (Zinc finger, CTCHY-type)
Csa1G005560	0.00028534	8.94171e-06	-3.39609	Trehalose-6-phosphate synthase, putative; contains IPR001830 (Glycosyl transferase, family 20), IPR006379 (HAD-superfamily hydrolase, subfamily IIB), IPR023214 (HAD-like domain)
Csa3G271390	0.000286108	8.99067e-06	-3.43922	Unknown protein
Csa2G270170	0.00028752	9.0851e-06	-1.72685	Actin depolymerizing factor 5; contains IPR002108 (Actin-binding, cofilin/tropomyosin type), IPR017904 (ADF/Cofilin/Destrin)
Csa6G510320	0.000290818	9.20198e-06	-1.46209	Galacturonosyltransferase; contains IPR002495 (Glycosyl transferase, family 8)
Csa3G006720	0.00029382	9.30977e-06	-1.81382	26S proteasome regulatory subunit N9; contains IPR000717 (Proteasome component (PCI) domain)
Csa4G052640	0.000294266	9.34951e-06	-4.09276	Late embryogenesis abundant hydroxyproline-rich glycoprotein; contains IPR004864 (Late embryogenesis abundant protein, LEA-14)
Csa3G646620	0.000295033	9.38671e-06	-2.66778	Pectinesterase; contains IPR006501 (Pectinesterase inhibitor), IPR011050 (Pectin lyase fold/virulence factor)
Csa1G153010	0.0002955	9.41442e-06	-1.50723	BUD31-like protein; contains IPR001748 (G10 protein)
Csa1G064670	0.000296237	9.45079e-06	-3.79388	Homeobox-leucine zipper protein ATHB-14; contains IPR002913 (START domain), IPR009057 (Homeodomain-like)
Csa5G647370	0.000296254	9.47295e-06	-2.25845	Gibberellin receptor GID1, putative; contains IPR013094 (Alpha/beta hydrolase fold-3)
Csa7G322600	0.000296254	9.47713e-06	-6.51969	Unknown protein
Csa3G408550	0.000297406	9.53468e-06	-1.8294	Formin-like protein; contains IPR003104 (Actin-binding FH2/DRF autoregulatory)
Csa1G031830	0.000297406	9.55282e-06	-3.52544	Putative CENP-E-like kinetochore protein; contains IPR011684 (KIP1-like)
Csa7G414420	0.00030005	9.65082e-06	-4.59081	Unknown protein
Csa6G091860	0.000301621	9.73884e-06	-3.93164	Receptor-like protein kinase; contains IPR011009 (Protein kinase-like domain)
Csa1G089510	0.000301621	9.74073e-06	-2.51436	Dof zinc finger protein; contains IPR003851 (Zinc finger, Dof-type)
Csa3G734270	0.000302121	9.78134e-06	-4.83338	Putative uncharacterized protein P0627E10.27
Csa2G287160	0.00030317	9.88831e-06	-2.4348	B3 domain-containing protein; contains IPR015300 (DNA-binding pseudobarrel domain)
Csa3G778230	0.00030317	9.89097e-06	-1.38637	IAA-amino acid hydrolase ILR1, putative; contains IPR002933 (Peptidase M20)
Csa4G620610	0.00030317	9.8963e-06	-3.43328	Glucan endo-1,3-beta-glucosidase; contains IPR012946 (X8)
Csa1G395600	0.000303396	9.93009e-06	-4.23923	mRNA, clone: RTFL01-36-E19; contains IPR010341 (Protein of unknown function DUF936, plant)
Csa3G848190	0.00030643	1.00579e-05	-2.02932	SMAD/FHA domain-containing protein; contains IPR008984 (SMAD/FHA domain)
Csa7G433150	0.00030643	1.00779e-05	-5.15093	Lactoylglutathione lyase / glyoxalase I-like protein; contains IPR025870 (Glyoxalase-like domain)
Csa5G099490	0.00030643	1.0101e-05	-2.94292	Glutamate decarboxylase
Csa1G169420	0.00030643	1.01026e-05	-2.29669	NHL1; contains IPR004864 (Late embryogenesis abundant protein, LEA-14)
Csa7G342800	0.00030643	1.01094e-05	-4.04303	Spindle and kinetochore-associated protein 1 homolog; contains IPR009829 (Protein of unknown function DUF1395)
Csa3G776990	0.000306505	1.01733e-05	-4.60541	Glutaredoxin family protein; contains IPR012336 (Thioredoxin-like fold)
Csa5G273950	0.000306505	1.01848e-05	-4.0611	E3 ubiquitin-protein ligase UHRF1; contains IPR003105 (SRA-YDG), IPR013083 (Zinc finger, RING/FYVE/PHD-type), IPR015947 (PUA-like domain)
Csa6G445070	0.000306505	1.0195e-05	-2.63629	Probable receptor-like protein kinase; contains IPR011009 (Protein kinase-like domain), IPR013320 (Concanavalin A-like lectin/glucanase, subgroup)
Csa6G517100	0.000306505	1.02314e-05	-3.40856	CK25
Csa4G046790	0.000306505	1.02378e-05	-3.18924	Peptidyl-prolyl cis-trans isomerase 1; contains IPR000297 (Peptidyl-prolyl cis-trans isomerase, PpiC-type)
Csa4G055310	0.000306505	1.02569e-05	-1.4578	Kinesin light chain, putative; contains IPR011990 (Tetratricopeptide-like helical)
Csa7G433210	0.000306505	1.02586e-05	-3.62753	Zinc finger CCCH domain-containing protein; contains IPR000571 (Zinc finger, CCCH-type)
Csa3G866470	0.000307284	1.03023e-05	-1.82542	Mitochondrial 39S ribosomal protein L53
Csa2G021750	0.000307284	1.03115e-05	-4.00476	Protein serine/threonine kinase; contains IPR011009 (Protein kinase-like domain)
Csa2G361700	0.000308087	1.03643e-05	-4.88092	Zinc finger-homeodomain protein; contains IPR006456 (ZF-HD homeobox protein, Cys/His-rich dimerisation domain), IPR009057 (Homeodomain-like)
Csa2G075420	0.000308087	1.03748e-05	-3.53197	F21M11.3 protein
Csa2G437080	0.000308087	1.03848e-05	-2.00061	Unknown protein
Csa6G426920	0.000308087	1.04159e-05	-2.03014	Disease resistance protein
Csa1G560700	0.000308087	1.04189e-05	-3.94737	Glucan endo-1,3-beta-glucosidase; contains IPR012946 (X8)
Csa4G314420	0.000309892	1.04934e-05	-3.40671	Prenylated Rab acceptor protein, putative; contains IPR004895 (Prenylated rab acceptor PRA1)
Csa5G622820	0.00031113	1.05491e-05	-1.49442	Dolichyl-diphosphooligosaccharide-protein glycosyltransferase subunit; contains IPR007676 (Ribophorin I)
Csa1G039920	0.000313014	1.06578e-05	-2.4725	Universal stress protein family protein; contains IPR014729 (Rossmann-like alpha/beta/alpha sandwich fold)
Csa3G177380	0.000313014	1.06752e-05	-1.05662	ATP-dependent Clp protease ATP-binding subunit; contains IPR004176 (Clp, N-terminal), IPR023150 (Double Clp-N motif)
Csa3G855270	0.000313014	1.06808e-05	-2.79664	WGS project CAID00000000 data, contig chromosome 09; contains IPR024145 (Histone deacetylase complex subunit SAP30/SAP30-like), IPR025718 (Histone deacetylase complex subunit SAP30, Sin3 binding domain)
Csa6G500620	0.000313353	1.07061e-05	-1.29155	Tetratricopeptide repeat protein; contains IPR011990 (Tetratricopeptide-like helical)
Csa6G526310	0.000315767	1.08023e-05	-4.54545	Subtilisin-like serine protease; contains IPR015500 (Peptidase S8, subtilisin-related), IPR023827 (Peptidase S8, subtilisin, Asp-active site), IPR023828 (Peptidase S8, subtilisin, Ser-active site)
Csa2G070290	0.000316791	1.08671e-05	-2.0605	Receptor-like protein kinase; contains IPR011009 (Protein kinase-like domain), IPR013320 (Concanavalin A-like lectin/glucanase, subgroup)
Csa2G336740	0.000316791	1.08787e-05	-2.04433	Protein SUPPRESSOR OF GENE SILENCING-like protein; contains IPR005380 (XS domain), IPR005381 (Zinc finger-XS domain)
Csa4G295490	0.00031683	1.09139e-05	-5.50058	CM0545.320.nc protein
Csa4G665090	0.00031683	1.09364e-05	-2.23688	Wall-associated receptor kinase 2; contains IPR000742 (Epidermal growth factor-like domain), IPR013695 (Wall-associated kinase), IPR025287 (Wall-associated receptor kinase galacturonan-binding domain)
Csa1G572950	0.00031683	1.09537e-05	-2.76815	Histone H2A; contains IPR009072 (Histone-fold)
Csa2G352370	0.00031683	1.09627e-05	-3.43216	Protein EARLY FLOWERING
Csa3G166240	0.000318212	1.10317e-05	-2.38256	DNA-directed RNA polymerase subunit; contains IPR001222 (Zinc finger, TFIIS-type), IPR001529 (DNA-directed RNA polymerase, M/15kDa subunit), IPR012164 (DNA-directed RNA polymerase, subunit C11/M/9)
Csa5G077230	0.000318212	1.10482e-05	-4.31856	Unknown protein
Csa1G480690	0.000318212	1.10521e-05	-1.00417	THO complex subunit; contains IPR012677 (Nucleotide-binding, alpha-beta plait), IPR025715 (Friend of PRMT1 duplication)
Csa6G450430	0.000318352	1.10839e-05	-1.91349	Unknown protein
Csa5G608170	0.000318352	1.10847e-05	-1.19659	Putative deaminase; contains IPR016193 (Cytidine deaminase-like)
Csa3G608680	0.000318909	1.11318e-05	-4.64273	F21M11.3 protein
Csa3G110720	0.00032002	1.12123e-05	-2.67401	Core-2/I-branching beta-1,6-N-acetylglucosaminyltransferase family protein; contains IPR003406 (Glycosyl transferase, family 14)
Csa1G600990	0.00032002	1.12474e-05	-1.93735	Putative glycosyl hydrogenase
Csa6G087960	0.00032002	1.12601e-05	-1.41297	NADH dehydrogenase 1 alpha subcomplex subunit 9; contains IPR016040 (NAD(P)-binding domain)
Csa5G608260	0.00032002	1.12636e-05	-2.50235	Cytochrome B561 family protein; contains IPR004877 (Cytochrome b561, eukaryote)
Csa1G538190	0.00032002	1.12767e-05	-3.12009	3-hydroxyisobutyrate dehydrogenase, putative; contains IPR008927 (6-phosphogluconate dehydrogenase, C-terminal-like), IPR015815 (Hydroxy monocarboxylic acid anion dehydrogenase, HIBADH-type), IPR016040 (NAD(P)-binding domain)
Csa6G448740	0.000320136	1.1314e-05	-6.76131	Threonine dehydratase biosynthetic; contains IPR001721 (Threonine dehydratase, C-terminal regulatory domain), IPR001926 (Tryptophan synthase beta subunit-like PLP-dependent enzymes superfamily), IPR005787 (Threonine dehydratase, biosynthetic)
Csa4G000900	0.000321278	1.13684e-05	-3.04763	Mitotic checkpoint protein bub3, putative; contains IPR015943 (WD40/YVTN repeat-like-containing domain)
Csa5G175840	0.000323948	1.14791e-05	-4.83713	Unknown protein
Csa4G179100	0.000323948	1.1491e-05	-2.86913	Mutator-like transposase; contains IPR004332 (Transposase, MuDR, plant), IPR007527 (Zinc finger, SWIM-type), IPR018289 (MULE transposase domain)
Csa6G448180	0.000324229	1.15151e-05	-7.19489	Histone H2B; contains IPR000558 (Histone H2B), IPR009072 (Histone-fold)
Csa6G080400	0.000327131	1.16609e-05	-3.94452	Ferredoxin-like protein; contains IPR014044 (CAP domain)
Csa1G013210	0.000328073	1.17233e-05	-3.43316	Glucan endo-1,3-beta-glucosidase-like protein; contains IPR012946 (X8)
Csa3G652380	0.000328073	1.17497e-05	-4.79657	AP2-like ethylene-responsive transcription factor; contains IPR016177 (DNA-binding, integrase-type)
Csa3G734290	0.000328073	1.17537e-05	-4.13537	Ankyrin repeat family protein, putative, expressed; contains IPR013083 (Zinc finger, RING/FYVE/PHD-type), IPR020683 (Ankyrin repeat-containing domain)
Csa5G218210	0.000328073	1.17849e-05	-1.12721	Prenylated rab acceptor PRA1 family protein; contains IPR004895 (Prenylated rab acceptor PRA1)
Csa1G013800	0.000328073	1.18203e-05	-4.83569	Replication protein A 70 kDa DNA-binding subunit; contains IPR004591 (Replication factor-a protein 1 Rpa1)
Csa6G319710	0.000328073	1.1823e-05	-2.84551	F3E22.2 protein
Csa1G320370	0.000330295	1.19462e-05	-2.36177	Pentatricopeptide repeat-containing protein; contains IPR002885 (Pentatricopeptide repeat), IPR011990 (Tetratricopeptide-like helical)
Csa3G732650	0.000330393	1.19641e-05	-2.65185	Tubulin beta chain, putative; contains IPR000217 (Tubulin), IPR023123 (Tubulin, C-terminal)
Csa1G363460	0.00033256	1.20715e-05	-2.09574	Unknown protein
Csa7G073610	0.000332609	1.20918e-05	-3.36496	Thioredoxin m; contains IPR005746 (Thioredoxin), IPR012336 (Thioredoxin-like fold)
Csa7G390030	0.000332609	1.21224e-05	-4.82096	F15k9.21
Csa6G018600	0.000332609	1.2123e-05	-4.34347	Cyclin-dependent kinase C-1; contains IPR011009 (Protein kinase-like domain)
Csa6G522810	0.000332609	1.21312e-05	-1.12081	60S ribosomal protein L18a; contains IPR021138 (Ribosomal protein L18a), IPR023573 (Ribosomal protein L18a/LX)
Csa3G840960	0.000332863	1.21694e-05	-2.15553	Chromosome condensation regulator-like protein protein; contains IPR009091 (Regulator of chromosome condensation 1/beta-lactamase-inhibitor protein II), IPR011993 (Pleckstrin homology-like domain), IPR013083 (Zinc finger, RING/FYVE/PHD-type), IPR013591 (Brevis radix-like domain)
Csa6G499820	0.000336111	1.23415e-05	-4.51378	EPIDERMAL PATTERNING FACTOR-like protein
Csa4G293270	0.000336111	1.23467e-05	-4.12819	Phosphatidylinositol N-acetyglucosaminlytransferase subunit P-like protein; contains IPR022212 (Protein of unknown function DUF3741), IPR025486 (Domain of unknown function DUF4378)
Csa5G603330	0.000336929	1.23958e-05	-2.8159	Putative thiol-disulfide oxidoreductase DCC; contains IPR007263 (Putative thiol-disulphide oxidoreductase DCC)
Csa1G154070	0.000336929	1.24061e-05	-1.87483	Unknown protein
Csa6G507040	0.000337229	1.24526e-05	-1.46918	Rhodanese-like domain containing protein, expressed; contains IPR001763 (Rhodanese-like domain)
Csa1G042820	0.000337229	1.24612e-05	-5.07191	Auxin efflux carrier; contains IPR004776 (Auxin efflux carrier)
Csa4G219350	0.000339054	1.2544e-05	-3.78368	Kinesin-like protein; contains IPR001752 (Kinesin, motor domain), IPR027417 (P-loop containing nucleoside triphosphate hydrolase)
Csa2G354870	0.000339054	1.25581e-05	-1.09515	Arginine N-methyltransferase; contains IPR020683 (Ankyrin repeat-containing domain), IPR026480 (Arginine N-methyltransferase 2-like domain)
Csa3G730180	0.000339342	1.26113e-05	-4.08092	Myosin-11; contains IPR008545 (Protein of unknown function DUF827, plant)
Csa4G043870	0.000340932	1.2687e-05	-2.81095	Aldehyde dehydrogenase; contains IPR012394 (Aldehyde dehydrogenase NAD(P)-dependent), IPR016161 (Aldehyde/histidinol dehydrogenase)
Csa7G452320	0.000343088	1.27822e-05	-3.6459	IQ domain-containing protein; contains IPR000048 (IQ motif, EF-hand binding site), IPR025064 (Domain of unknown function DUF4005)
Csa1G169930	0.000343314	1.28308e-05	-1.52851	Histone deacetylase; contains IPR000286 (Histone deacetylase superfamily), IPR023801 (Histone deacetylase domain)
Csa7G043610	0.000343314	1.2865e-05	-3.89406	Rhomboid family member
Csa7G378490	0.000343314	1.28673e-05	-5.80436	Phospholipase A1; contains IPR002921 (Lipase, class 3)
Csa1G470440	0.000343365	1.28971e-05	-2.97226	Receptor protein kinase, putative; contains IPR001611 (Leucine-rich repeat), IPR011009 (Protein kinase-like domain), IPR013210 (Leucine-rich repeat-containing N-terminal, type 2)
Csa6G496390	0.000343921	1.2933e-05	-5.53365	AP2-like ethylene-responsive transcription factor; contains IPR016177 (DNA-binding, integrase-type)
Csa4G663700	0.000344465	1.29684e-05	-1.61401	WUSCHEL-related homeobox 14; contains IPR009057 (Homeodomain-like)
Csa4G050180	0.000345679	1.30442e-05	-5.15569	Probable membrane-associated kinase regulator 2
Csa5G587160	0.000348249	1.31715e-05	-1.87281	BZIP transcription factor family protein, expressed; contains IPR004827 (Basic-leucine zipper domain)
Csa3G821540	0.000348836	1.32089e-05	-3.44587	Kinesin-like protein; contains IPR001752 (Kinesin, motor domain), IPR027417 (P-loop containing nucleoside triphosphate hydrolase)
Csa6G396650	0.000348845	1.3235e-05	-3.18116	LysM domain GPI-anchored protein 1, putative; contains IPR018392 (Peptidoglycan-binding lysin domain)
Csa6G498980	0.000348994	1.32738e-05	-4.10037	Myosin-10
Csa5G218200	0.000348994	1.32908e-05	-4.88257	Receptor-like kinase; contains IPR003591 (Leucine-rich repeat, typical subtype), IPR011009 (Protein kinase-like domain), IPR013210 (Leucine-rich repeat-containing N-terminal, type 2)
Csa6G408150	0.000349209	1.33142e-05	-2.33869	Cytosolic Fe-S cluster assembly factor NUBP1 homolog; contains IPR019591 (ATPase-like, ParA/MinD), IPR025669 (AAA domain), IPR027417 (P-loop containing nucleoside triphosphate hydrolase)
Csa4G651780	0.00035314	1.34948e-05	-2.7103	Spindle and kinetochore-associated protein 2
Csa6G319770	0.000353244	1.35192e-05	-3.46915	Fatty acid oxidation complex subunit alpha; contains IPR001753 (Crotonase superfamily), IPR008927 (6-phosphogluconate dehydrogenase, C-terminal-like), IPR016040 (NAD(P)-binding domain), IPR018376 (Enoyl-CoA hydratase/isomerase, conserved site)
Csa4G006390	0.000353244	1.35295e-05	-1.94957	Formamidopyrimidine-DNA glycosylase, putative; contains IPR000191 (DNA glycosylase/AP lyase), IPR010979 (Ribosomal protein S13-like, H2TH)
Csa6G516970	0.000354091	1.35783e-05	-1.11296	Secretory carrier membrane protein family protein; contains IPR007273 (SCAMP)
Csa3G187320	0.000354091	1.35928e-05	-3.20934	40S ribosomal protein S19, putative; contains IPR001266 (Ribosomal protein S19e)
Csa2G356600	0.000354555	1.36261e-05	-2.00035	Ethylene-responsive transcription factor; contains IPR016177 (DNA-binding, integrase-type)
Csa2G004680	0.000355471	1.36829e-05	-3.03291	Putative ovate protein; contains IPR006458 (Ovate protein family, C-terminal)
Csa6G381820	0.000356929	1.38105e-05	-1.07992	Pentatricopeptide repeat-containing protein, putative; contains IPR002885 (Pentatricopeptide repeat), IPR011990 (Tetratricopeptide-like helical)
Csa3G848210	0.000357031	1.38311e-05	-1.98447	Putative dehydrogenase; contains IPR008927 (6-phosphogluconate dehydrogenase, C-terminal-like), IPR015815 (Hydroxy monocarboxylic acid anion dehydrogenase, HIBADH-type), IPR016040 (NAD(P)-binding domain)
Csa2G200940	0.00035709	1.38641e-05	-1.52455	Acylamino-acid-releasing enzyme, putative; contains IPR001375 (Peptidase S9, prolyl oligopeptidase, catalytic domain), IPR011042 (Six-bladed beta-propeller, TolB-like)
Csa6G513710	0.00035709	1.38914e-05	-4.6636	Ankyrin repeat domain-containing protein 13C-B; contains IPR020683 (Ankyrin repeat-containing domain), IPR021832 (Ankyrin repeat domain-containing protein 13)
Csa7G048080	0.00035709	1.38961e-05	-2.51197	Haloacid dehalogenase (HAD) family hydrolase; contains IPR006402 (HAD-superfamily hydrolase, subfamily IA, variant 3), IPR023214 (HAD-like domain)
Csa7G012400	0.00035709	1.391e-05	-4.18458	Histone-binding protein RBBP4; contains IPR015943 (WD40/YVTN repeat-like-containing domain), IPR020472 (G-protein beta WD-40 repeat), IPR022052 (Histone-binding protein RBBP4)
Csa5G141120	0.000357574	1.39649e-05	-5.16374	Cell division cycle, putative; contains IPR015943 (WD40/YVTN repeat-like-containing domain)
Csa3G914050	0.000357574	1.40186e-05	-4.23971	Metal ion binding protein; contains IPR006121 (Heavy metal-associated domain, HMA)
Csa3G047730	0.000357574	1.40392e-05	-4.7308	O-methyltransferase-like protein; contains IPR001077 (O-methyltransferase, family 2)
Csa2G108700	0.000357574	1.40398e-05	-4.88185	Origin recognition complex subunit; contains IPR008721 (Origin recognition complex, subunit 6)
Csa1G025780	0.000357574	1.41165e-05	-4.60527	Beta-D-glucosidase; contains IPR002772 (Glycoside hydrolase family 3 C-terminal domain), IPR017853 (Glycoside hydrolase, superfamily), IPR026892 (Glycoside hydrolase family 3)
Csa6G510870	0.000357574	1.41237e-05	-1.77544	DNA-directed RNA polymerase II subunit rpb4; contains IPR005574 (RNA polymerase II, Rpb4)
Csa5G517730	0.000357574	1.41244e-05	-5.88278	cDNA, clone: J065136J21, full insert sequence; contains IPR012552 (DVL)
Csa5G593360	0.000357574	1.41437e-05	-5.28451	Terminal ear1-like 2 protein; contains IPR007201 (RNA recognition motif 2), IPR012677 (Nucleotide-binding, alpha-beta plait)
Csa6G526420	0.000357574	1.41503e-05	-2.31992	Ring finger protein, putative; contains IPR013083 (Zinc finger, RING/FYVE/PHD-type)
Csa6G121950	0.000357574	1.41601e-05	-4.04966	GPI-anchored protein, putative
Csa5G590210	0.000357574	1.41854e-05	-1.2446	Signal recognition particle 72 kDa protein; contains IPR011990 (Tetratricopeptide-like helical), IPR013699 (Signal recognition particle, SRP72 subunit, RNA-binding), IPR026270 (Signal recognition particle, SRP72 subunit)
Csa3G564320	0.000357574	1.4198e-05	-1.21965	Transcription factor, putative; contains IPR005333 (Transcription factor, TCP)
Csa6G075180	0.000357574	1.42073e-05	-2.17455	TCP transcription factor 20; contains IPR005333 (Transcription factor, TCP)
Csa6G487550	0.000357574	1.4209e-05	-3.50053	Cytochrome P450; contains IPR001128 (Cytochrome P450)
Csa5G576760	0.000357846	1.42509e-05	-4.03072	Receptor protein kinase-like protein; contains IPR001611 (Leucine-rich repeat), IPR011009 (Protein kinase-like domain), IPR013210 (Leucine-rich repeat-containing N-terminal, type 2)
Csa1G533500	0.000358029	1.42917e-05	-1.7603	Putative malonyl-CoA:Acyl carrier protein transacylase; contains IPR004410 (Malonyl CoA-acyl carrier protein transacylase, FabD-type), IPR016035 (Acyl transferase/acyl hydrolase/lysophospholipase)
Csa1G013190	0.000358029	1.43025e-05	-5.13279	Cytochrome P450 flavonoid 3',5'-hydroxylase; contains IPR001128 (Cytochrome P450)
Csa6G023890	0.000358029	1.43049e-05	-3.61583	WW domain containing protein, expressed; contains IPR001202 (WW domain)
Csa7G103280	0.000362424	1.45121e-05	-1.16608	Unknown protein
Csa3G634360	0.000362465	1.45295e-05	-2.47594	Putative glucan endo-1-3-beta-glucosidase; contains IPR000490 (Glycoside hydrolase, family 17), IPR012946 (X8), IPR017853 (Glycoside hydrolase, superfamily)
Csa3G835860	0.000362764	1.45573e-05	-1.34492	Protein FAM179B; contains IPR016024 (Armadillo-type fold), IPR024395 (CLASP N-terminal domain)
Csa3G895630	0.000362794	1.45901e-05	-3.1459	Class III homeobox-leucine zipper protein; contains IPR002913 (START domain), IPR009057 (Homeodomain-like), IPR013978 (MEKHLA), IPR023393 (START-like domain)
Csa7G440590	0.000363341	1.46965e-05	-4.22773	CENP-C
Csa3G730980	0.000363341	1.46986e-05	-3.12617	Pyruvate decarboxylase, putative; contains IPR011766 (Thiamine pyrophosphate enzyme, C-terminal TPP-binding), IPR012110 (Thiamine pyrophosphate (TPP)-dependent enzyme)
Csa7G043560	0.000363341	1.47034e-05	-4.50313	Unknown protein
Csa6G366520	0.000363341	1.47131e-05	-2.02395	Spiral1
Csa7G101780	0.000363341	1.47608e-05	-3.87728	Unknown protein
Csa5G211540	0.000363341	1.47717e-05	-2.55399	Glutaredoxin family protein; contains IPR012336 (Thioredoxin-like fold)
Csa1G006290	0.000363341	1.47916e-05	-3.66555	Transcription factor Dp-1; contains IPR011991 (Winged helix-turn-helix DNA-binding domain), IPR015633 (E2F Family)
Csa6G488360	0.000363341	1.47966e-05	-3.34379	BTB/POZ domain-containing protein; contains IPR011333 (BTB/POZ fold), IPR027356 (NPH3 domain)
Csa1G570740	0.000363341	1.47992e-05	-4.06548	Transcription factor; contains IPR011598 (Myc-type, basic helix-loop-helix (bHLH) domain)
Csa6G407060	0.000365006	1.49036e-05	-2.69939	Kinesin-1; contains IPR001752 (Kinesin, motor domain), IPR016024 (Armadillo-type fold), IPR027417 (P-loop containing nucleoside triphosphate hydrolase)
Csa7G029930	0.000365006	1.49173e-05	-3.22163	Putative receptor-like protein kinase; contains IPR008985 (Concanavalin A-like lectin/glucanases superfamily), IPR011009 (Protein kinase-like domain)
Csa1G058110	0.00036647	1.49931e-05	-2.07946	Ankyrin repeat-containing protein; contains IPR020683 (Ankyrin repeat-containing domain), IPR026961 (PGG domain)
Csa1G569480	0.000367405	1.50711e-05	-2.55178	Zinc finger protein-like protein; contains IPR013087 (Zinc finger C2H2-type/integrase DNA-binding domain)
Csa7G018790	0.000367405	1.50756e-05	-4.15776	Harpin-induced protein; contains IPR004864 (Late embryogenesis abundant protein, LEA-14)
Csa3G225840	0.000367405	1.5092e-05	-2.26157	COBRA-like protein; contains IPR006918 (Glycosyl-phosphatidyl inositol-anchored, plant)
Csa2G285350	0.000367405	1.50953e-05	-1.50237	60S ribosomal protein L26, putative; contains IPR005756 (Ribosomal protein L26/L24P, eukaryotic/archaeal), IPR008991 (Translation protein SH3-like domain)
Csa3G734930	0.000367487	1.51147e-05	-2.70508	Histone H2B; contains IPR000558 (Histone H2B), IPR009072 (Histone-fold)
Csa1G528590	0.000368944	1.52e-05	-5.75503	Phosphomethylpyrimidine synthase; contains IPR002817 (Thiamine biosynthesis protein ThiC), IPR025747 (ThiC-associated domain)
Csa1G045630	0.000368944	1.52425e-05	-1.41669	Early flowering 5 protein; contains IPR019007 (WW domain binding protein 11)
Csa6G024430	0.000368944	1.5257e-05	-4.33967	60S ribosomal protein L21; contains IPR001147 (Ribosomal protein L21e)
Csa2G416100	0.000368944	1.52642e-05	-2.3201	RNA binding protein; contains IPR012677 (Nucleotide-binding, alpha-beta plait)
Csa4G036590	0.000369966	1.53294e-05	-1.98198	Putative aminotransferase; contains IPR005814 (Aminotransferase class-III), IPR015424 (Pyridoxal phosphate-dependent transferase)
Csa3G816020	0.000370107	1.53907e-05	-1.21445	ADP-ribosylation factor GTPase activating protein, putative; contains IPR001164 (Arf GTPase activating protein)
Csa2G355020	0.000370107	1.53922e-05	-2.85716	F-box protein GID2, putative; contains IPR001810 (F-box domain, cyclin-like)
Csa7G452010	0.000370107	1.53979e-05	-1.72687	Core-2/I-branching beta-1,6-N-acetylglucosaminyltransferase family protein; contains IPR003406 (Glycosyl transferase, family 14)
Csa3G175730	0.000370107	1.53997e-05	-2.16995	Putative uncharacterized protein HrCDT2; contains IPR009787 (Protein of unknown function DUF1352)
Csa3G121720	0.000370668	1.54447e-05	-2.3499	Polygalacturonase, putative; contains IPR000743 (Glycoside hydrolase, family 28), IPR011050 (Pectin lyase fold/virulence factor)
Csa3G806800	0.000371392	1.55247e-05	-1.49227	Actin 3; contains IPR004000 (Actin-related protein)
Csa6G518080	0.000371392	1.55474e-05	-3.2558	Unknown protein
Csa1G305720	0.000371392	1.55503e-05	-1.40217	RNA binding protein, putative; contains IPR005491 (EMSY N-terminal), IPR014002 (Tudor-like, plant)
Csa4G004970	0.000371392	1.55663e-05	-2.15378	Phospholipase D; contains IPR008973 (C2 calcium/lipid-binding domain, CaLB), IPR015679 (Phospholipase D family), IPR024632 (Phospholipase D, C-terminal)
Csa4G629480	0.000372117	1.56129e-05	-2.48879	NAC domain protein,; contains IPR003441 (No apical meristem (NAM) protein)
Csa6G013960	0.000373244	1.56926e-05	-2.98499	Histone H4; contains IPR001951 (Histone H4), IPR009072 (Histone-fold)
Csa3G822200	0.000376019	1.58375e-05	-2.22669	DNA-directed RNA polymerase subunit H; contains IPR014381 (DNA-directed RNA polymerase RPB5 subunit, eukaryote/virus)
Csa2G368850	0.000376602	1.58994e-05	-3.50009	Thaumatin-like protein 3; contains IPR001938 (Thaumatin)
Csa1G042720	0.000378419	1.59925e-05	-1.81626	Mitogen-activated protein kinase 9; contains IPR011009 (Protein kinase-like domain)
Csa7G281390	0.000380206	1.61006e-05	-1.14799	40S ribosomal protein S4, putative; contains IPR000876 (Ribosomal protein S4e)
Csa3G016920	0.000380206	1.61032e-05	-4.68639	HAD-superfamily hydrolase, subfamily IA, variant 3; contains IPR006402 (HAD-superfamily hydrolase, subfamily IA, variant 3), IPR023214 (HAD-like domain)
Csa1G481740	0.000380206	1.61673e-05	-3.90431	Auxin-regulated protein; contains IPR010369 (Protein of unknown function DUF966)
Csa3G253490	0.000381338	1.62604e-05	-2.80059	WD-repeat protein, putative; contains IPR015943 (WD40/YVTN repeat-like-containing domain)
Csa6G430700	0.000381801	1.63016e-05	-1.28476	Peptidyl-prolyl cis-trans isomerase C; contains IPR000297 (Peptidyl-prolyl cis-trans isomerase, PpiC-type), IPR001763 (Rhodanese-like domain)
Csa6G504710	0.000382279	1.63387e-05	-2.44283	Zinc finger CCCH domain-containing protein; contains IPR000571 (Zinc finger, CCCH-type)
Csa3G810560	0.000382537	1.637e-05	-1.72957	Pentatricopeptide repeat protein; contains IPR002885 (Pentatricopeptide repeat), IPR011990 (Tetratricopeptide-like helical)
Csa2G422030	0.000382537	1.6383e-05	-1.49622	SET and zf-MYND domain-containing protein; contains IPR001214 (SET domain), IPR002893 (Zinc finger, MYND-type)
Csa2G287090	0.000383469	1.64396e-05	-3.88359	Ternary complex factor MIP1, putative, expressed; contains IPR006869 (Domain of unknown function DUF547), IPR025757 (Ternary complex factor MIP1, leucine-zipper)
Csa1G225410	0.000385115	1.65374e-05	-1.17177	Purple acid phosphatase 3; contains IPR004843 (Metallophosphoesterase domain), IPR008963 (Purple acid phosphatase-like, N-terminal), IPR025733 (Iron/zinc purple acid phosphatase-like C-terminal domain)
Csa1G467200	0.000386014	1.6641e-05	-2.50435	Brassinosteroid signaling positive regulator-related protein; contains IPR008540 (BZR1, transcriptional repressor)
Csa6G499000	0.000386014	1.66496e-05	-1.90623	MPF2-like; contains IPR002487 (Transcription factor, K-box)
Csa1G050190	0.000386571	1.66904e-05	-3.76768	Putative uncharacterized protein T29H11_260
Csa3G748810	0.000387102	1.6748e-05	-1.3852	Histone deacetylase 2a, putative; contains IPR015880 (Zinc finger, C2H2-like)
Csa2G285340	0.000387102	1.67639e-05	-2.19	Transcription factor GRAS family protein; contains IPR005202 (Transcription factor GRAS)
Csa1G597050	0.000387309	1.67897e-05	-3.85393	Seed length and weight protein long form for short seed; contains IPR015898 (G-protein gamma-like domain)
Csa4G290210	0.000388026	1.68376e-05	-1.09288	AT5G12900-like protein
Csa7G429520	0.000388164	1.68712e-05	-3.66737	Homeobox-leucine zipper protein 14; contains IPR003106 (Leucine zipper, homeobox-associated), IPR009057 (Homeodomain-like)
Csa2G010130	0.000388164	1.68781e-05	-1.7852	F-box family protein; contains IPR001810 (F-box domain, cyclin-like)
Csa1G568540	0.000388164	1.69073e-05	-3.3455	Single-stranded DNA-binding protein; contains IPR000424 (Primosome PriB/single-strand DNA-binding)
Csa1G533570	0.000388164	1.69112e-05	-1.61802	Cinnamoyl-CoA reductase, putative; contains IPR001509 (NAD-dependent epimerase/dehydratase), IPR016040 (NAD(P)-binding domain)
Csa5G622480	0.000390201	1.70349e-05	-1.74815	NAC domain protein,; contains IPR003441 (No apical meristem (NAM) protein)
Csa6G519690	0.000390201	1.70509e-05	-2.99174	Putative leucine-rich repeat receptor-like protein kinase family protein; contains IPR001611 (Leucine-rich repeat)
Csa3G904140	0.000390278	1.71144e-05	-2.08342	Two-component response regulator-like protein; contains IPR009057 (Homeodomain-like), IPR011006 (CheY-like superfamily)
Csa1G064850	0.000390278	1.71392e-05	-1.38125	Cysteine-rich repeat secretory protein; contains IPR002902 (Gnk2-homologous domain)
Csa2G011450	0.000390977	1.72039e-05	-4.19984	BZIP transcription factor; contains IPR004827 (Basic-leucine zipper domain), IPR020983 (Basic leucine-zipper, C-terminal)
Csa3G094510	0.000396122	1.74946e-05	-4.05827	Solute carrier family 22 member 15-like protein; contains IPR005828 (General substrate transporter), IPR016196 (Major facilitator superfamily domain, general substrate transporter)
Csa2G033880	0.000396122	1.75034e-05	-1.86674	Calmodulin-binding protein; contains IPR012442 (Protein of unknown function DUF1645)
Csa7G074890	0.000396236	1.75388e-05	-1.50914	Far upstream element-binding protein; contains IPR004087 (K Homology domain)
Csa4G622860	0.000396438	1.75686e-05	-2.91382	Gb|AAF43227.1
Csa1G573700	0.000396438	1.75823e-05	-5.09289	N-acetyltransferase-like protein; contains IPR007807 (Helicase domain)
Csa6G032500	0.000396906	1.76203e-05	-1.22382	Agenet domain-containing protein / bromo-adjacent homology (BAH) domain-containing protein; contains IPR001025 (Bromo adjacent homology (BAH) domain), IPR008395 (Agenet-like domain), IPR014002 (Tudor-like, plant)
Csa7G073630	0.000397876	1.77108e-05	-2.28546	Alpha 1,3 fucosyltransferase; contains IPR001503 (Glycosyl transferase, family 10)
Csa6G115610	0.000397876	1.77153e-05	-3.82219	AT5g65440/MNA5_17
Csa2G138200	0.000398209	1.77534e-05	-5.24253	Putative cytochrome b5; contains IPR001199 (Cytochrome b5-like heme/steroid binding domain)
Csa6G476730	0.000398706	1.78251e-05	-1.57686	Ribosome biogenesis protein NSA2; contains IPR022309 (Ribosomal protein S8e/ribosomal biogenesis NSA2)
Csa2G000730	0.000402249	1.8015e-05	-8.36453	Acid phosphatase-like protein; contains IPR005519 (Acid phosphatase (Class B)), IPR023214 (HAD-like domain)
Csa3G733210	0.000403079	1.80944e-05	-3.58602	Gb|AAC95187.1; contains IPR021916 (Protein of unknown function DUF3527)
Csa7G447080	0.000403079	1.81093e-05	-1.17441	UXT-like protein; contains IPR009053 (Prefoldin), IPR011599 (Prefoldin alpha subunit)
Csa4G028990	0.000403079	1.81271e-05	-3.59274	VQ motif family protein expressed; contains IPR008889 (VQ)
Csa4G017200	0.000403079	1.814e-05	-5.13271	Unknown protein
Csa7G050780	0.000403569	1.81796e-05	-4.0258	Likely protein kinase; contains IPR011009 (Protein kinase-like domain), IPR015661 (Mitotic checkpoint serine/threonine protein kinase Bub1/Mitotic spindle checkpoint component Mad3)
Csa6G109120	0.000404409	1.8235e-05	-4.63747	Squamosa promoter binding protein-like 8; contains IPR004333 (Transcription factor, SBP-box)
Csa5G160210	0.000404885	1.82741e-05	-4.36828	Protein YABBY; contains IPR006780 (YABBY protein)
Csa5G169000	0.000405905	1.83555e-05	-4.20078	Unknown protein
Csa6G303770	0.000406264	1.84081e-05	-5.11184	Histone H2A; contains IPR009072 (Histone-fold)
Csa1G648050	0.000406264	1.84402e-05	-4.88872	Microtubule-associated protein TORTIFOLIA1, putative; contains IPR016024 (Armadillo-type fold)
Csa6G074550	0.000406264	1.84526e-05	-1.99789	Armadillo/beta-catenin repeat-containing protein; contains IPR016024 (Armadillo-type fold)
Csa5G014290	0.000406264	1.84601e-05	-5.1637	Putative receptor protein kinase; contains IPR001611 (Leucine-rich repeat), IPR003591 (Leucine-rich repeat, typical subtype), IPR011009 (Protein kinase-like domain), IPR013210 (Leucine-rich repeat-containing N-terminal, type 2)
Csa3G176340	0.000406482	1.84889e-05	-1.41648	30S ribosomal protein S10; contains IPR001848 (Ribosomal protein S10), IPR027486 (Ribosomal protein S10 domain)
Csa1G045640	0.000409389	1.86556e-05	-2.1249	Hedgehog-interacting protein; contains IPR011042 (Six-bladed beta-propeller, TolB-like)
Csa2G356690	0.000410351	1.87173e-05	-3.48835	Heat stress transcription factor B-4; contains IPR011991 (Winged helix-turn-helix DNA-binding domain)
Csa6G434380	0.000411483	1.88027e-05	-1.10546	Chloroplast lumen common protein family; contains IPR021825 (Protein of unknown function DUF3411)
Csa6G506030	0.000411483	1.88047e-05	-2.3377	Calmodulin-lysine N-methyltransferase; contains IPR019410 (Nicotinamide N-methyltransferase-like)
Csa6G046350	0.000411998	1.88641e-05	-1.30374	Mitochondrial glycoprotein family protein-like; contains IPR003428 (Mitochondrial glycoprotein)
Csa6G157080	0.000416816	1.91391e-05	-3.53509	Nucleobase ascorbate transporter; contains IPR006043 (Xanthine/uracil/vitamin C permease)
Csa7G450660	0.000416948	1.91633e-05	-4.05173	Hydroxyproline-rich glycoprotein family protein; contains IPR008480 (Protein of unknown function DUF761, plant)
Csa4G043930	0.000417415	1.92058e-05	-3.18731	Transmembrane and coiled-coil domain-containing protein; contains IPR007941 (Protein of unknown function DUF726)
Csa4G152270	0.000417415	1.92211e-05	-4.45211	Unknown protein
Csa5G497020	0.000418936	1.93271e-05	-1.15847	Putative nonsense-mediated mrna decay 2 protein; contains IPR007193 (Up-frameshift suppressor 2), IPR016024 (Armadillo-type fold)
Csa7G007830	0.000419322	1.93637e-05	-2.93361	NADP-dependent D-sorbitol-6-phosphate dehydrogenase; contains IPR001395 (Aldo/keto reductase), IPR023210 (NADP-dependent oxidoreductase domain)
Csa2G237680	0.000419764	1.94389e-05	-3.45824	Unknown protein
Csa4G165890	0.000419969	1.94667e-05	-2.06482	Exosome complex exonuclease rrp43, putative; contains IPR015847 (Exoribonuclease, phosphorolytic domain 2)
Csa3G645880	0.000422084	1.95831e-05	-1.62327	Exocyst complex protein exo70; contains IPR004140 (Exocyst complex protein Exo70), IPR016159 (Cullin repeat-like-containing domain)
Csa1G448940	0.000422777	1.96337e-05	-1.59741	Prefoldin subunit; contains IPR009053 (Prefoldin)
Csa3G748820	0.000422912	1.96584e-05	-1.43663	Sterol C-14 reductase; contains IPR001171 (Ergosterol biosynthesis ERG4/ERG24)
Csa2G049960	0.000423537	1.97082e-05	-2.98209	Xylose isomerase; contains IPR001998 (Xylose isomerase)
Csa5G141090	0.000423537	1.97243e-05	-2.14062	Unknown protein
Csa6G051490	0.000426483	1.9967e-05	-1.07823	SUN domain-containing protein; contains IPR012919 (Sad1/UNC-like, C-terminal)
Csa2G008700	0.000426483	1.99699e-05	-1.85387	Putative nuclease HARBI1; contains IPR026103 (Harbinger transposase-derived nuclease)
Csa5G638450	0.000427268	2.00846e-05	-2.09844	Unknown protein
Csa5G158590	0.000427268	2.01114e-05	-4.51658	Cytochrome P450 homolog; contains IPR001128 (Cytochrome P450)
Csa6G513440	0.000427268	2.01212e-05	-1.17385	50S ribosomal protein L4, putative; contains IPR002136 (Ribosomal protein L4/L1e), IPR023574 (Ribosomal protein L4 domain)
Csa6G509030	0.000428182	2.02007e-05	-3.07419	Chitinase; contains IPR016283 (Glycoside hydrolase, family 19), IPR023346 (Lysozyme-like domain)
Csa3G172990	0.000428182	2.02149e-05	-4.41565	Kinesin-like protein; contains IPR001752 (Kinesin, motor domain), IPR010544 (Kinesin-related conserved domain), IPR027417 (P-loop containing nucleoside triphosphate hydrolase)
Csa5G239140	0.000428182	2.02314e-05	-3.12078	RNA-dependent RNA polymerase 1a; contains IPR007855 (RNA-dependent RNA polymerase, eukaryotic-type), IPR012677 (Nucleotide-binding, alpha-beta plait)
Csa2G162660	0.000428182	2.02526e-05	-1.83962	GATA transcription factor, putative; contains IPR013088 (Zinc finger, NHR/GATA-type)
Csa4G279840	0.000428182	2.02905e-05	-1.48656	50S ribosomal protein L11; contains IPR000911 (Ribosomal protein L11)
Csa6G107910	0.000428182	2.03028e-05	-2.94179	Transcription factor MYC2; contains IPR011598 (Myc-type, basic helix-loop-helix (bHLH) domain), IPR025610 (Transcription factor MYC/MYB N-terminal)
Csa3G270800	0.000428182	2.03133e-05	-1.14434	Eukaryotic translation initiation factor 3 subunit G; contains IPR017334 (Eukaryotic translation initiation factor 3 subunit G), IPR024675 (Eukaryotic translation initiation factor 3 subunit G, N-terminal)
Csa2G408390	0.000429146	2.03777e-05	-2.32658	Nuclear fusion defective 6
Csa2G080180	0.000430476	2.04596e-05	-1.96207	U-box domain-containing protein; contains IPR013083 (Zinc finger, RING/FYVE/PHD-type), IPR016024 (Armadillo-type fold)
Csa6G223490	0.000430619	2.04852e-05	-1.95665	Esterase LipC; contains IPR002018 (Carboxylesterase, type B)
Csa3G209470	0.000430718	2.05253e-05	-2.17943	Tubby-like F-box protein; contains IPR001810 (F-box domain, cyclin-like), IPR025659 (Tubby C-terminal-like domain)
Csa3G150030	0.000430718	2.05273e-05	-4.47759	Unknown protein
Csa4G652820	0.000431567	2.05975e-05	-4.02383	Putative uncharacterized protein F23N20.10
Csa1G602540	0.000431567	2.06054e-05	-4.48192	Ascorbate oxidase; contains IPR017760 (L-ascorbate oxidase, plants)
Csa2G193330	0.000431817	2.06361e-05	-1.69464	DNA-directed RNA polymerase II subunit RPB7; contains IPR005576 (RNA polymerase Rpb7, N-terminal), IPR012340 (Nucleic acid-binding, OB-fold)
Csa1G479100	0.000432428	2.07166e-05	-2.0044	Unknown protein
Csa4G645970	0.000432428	2.07406e-05	-3.7497	Putative uncharacterized protein P0025A05.39-1
Csa5G630770	0.000433389	2.08055e-05	-3.19177	GDSL esterase/lipase; contains IPR001087 (Lipase, GDSL)
Csa2G361770	0.000434421	2.0874e-05	-1.66711	Dentin matrix protein 1
Csa2G010170	0.000434645	2.09037e-05	-4.39156	Synovial sarcoma associated ss18 protein, putative; contains IPR007726 (SSXT)
Csa4G046800	0.000434856	2.09328e-05	-1.87389	Unknown protein
Csa6G476110	0.000435337	2.09938e-05	-4.08406	DNA helicase INO80; contains IPR000330 (SNF2-related), IPR001650 (Helicase, C-terminal), IPR027417 (P-loop containing nucleoside triphosphate hydrolase)
Csa1G538820	0.000437194	2.11024e-05	-1.84157	BZIP; contains IPR006867 (Domain of unknown function DUF632), IPR006868 (Domain of unknown function DUF630)
Csa7G274170	0.00043728	2.11256e-05	-1.52169	Calcium-dependent protein kinase, putative; contains IPR011009 (Protein kinase-like domain), IPR011992 (EF-hand-like domain)
Csa4G043890	0.000438185	2.12022e-05	-3.60269	GATA transcription factor; contains IPR016679 (Transcription factor, GATA, plant)
Csa6G425710	0.000438185	2.12074e-05	-5.62791	Pollen Ole e 1 allergen and extensin family protein; contains IPR006041 (Pollen Ole e 1 allergen/extensin)
Csa4G622830	0.00043923	2.12771e-05	-4.53052	PHD finger protein; contains IPR013083 (Zinc finger, RING/FYVE/PHD-type)
Csa4G627220	0.000439356	2.13024e-05	-5.77949	G-type lectin S-receptor-like serine/threonine-protein kinase; contains IPR001480 (Bulb-type lectin domain), IPR024179 (S-locus glycoprotein, mannose-binding-type)
Csa7G239590	0.000440842	2.14128e-05	-4.93075	Unknown protein
Csa7G111310	0.000441275	2.14821e-05	-2.41272	NAD-dependent protein deacetylase SRT1
Csa4G664260	0.000441275	2.14914e-05	-3.11419	Canopy-like protein; contains IPR021852 (Domain of unknown function DUF3456)
Csa3G006670	0.000443584	2.16618e-05	-1.47392	Early-responsive to dehydration stress-related protein; contains IPR003864 (Domain of unknown function DUF221)
Csa2G010320	0.000445126	2.17565e-05	-1.02605	Polycomb group RING finger protein, putative; contains IPR013083 (Zinc finger, RING/FYVE/PHD-type)
Csa2G035540	0.000446309	2.18534e-05	-3.50459	Unknown protein; contains IPR003604 (Zinc finger, U1-type)
Csa6G168250	0.000447578	2.19543e-05	-1.87105	Protein disulfide isomerase family; contains IPR005746 (Thioredoxin), IPR012336 (Thioredoxin-like fold)
Csa1G532200	0.000448039	2.19964e-05	-3.91889	Pre-mRNA-splicing factor CWC22 homolog
Csa5G571520	0.000449206	2.21207e-05	-6.01736	Heavy metal-associated domain containing protein; contains IPR006121 (Heavy metal-associated domain, HMA)
Csa4G288610	0.000449206	2.21263e-05	-4.43412	Lipoxygenase; contains IPR000907 (Lipoxygenase), IPR008976 (Lipase/lipooxygenase, PLAT/LH2), IPR027433 (Lipoxygenase, domain 3)
Csa3G901010	0.000449206	2.21964e-05	-2.78131	Transcription factor, putative; contains IPR009057 (Homeodomain-like)
Csa5G644530	0.000449206	2.22517e-05	-1.80315	Regulator of chromosome condensation (RCC1) repeat protein; contains IPR009091 (Regulator of chromosome condensation 1/beta-lactamase-inhibitor protein II)
Csa7G378510	0.000449206	2.22519e-05	-4.71133	F-box/leucine rich repeat protein, putative; contains IPR001810 (F-box domain, cyclin-like)
Csa7G290470	0.000449206	2.22579e-05	-4.15299	FHA domain containing protein, expressed; contains IPR002716 (PIN domain), IPR008984 (SMAD/FHA domain), IPR026721 (Transmembrane protein 18)
Csa4G351120	0.000449206	2.22794e-05	-1.93345	HAUS augmin-like complex subunit; contains IPR026243 (HAUS augmin-like complex subunit 1)
Csa5G614680	0.000449206	2.22897e-05	-3.92785	Putative DUF231 domain containing family protein; contains IPR025846 (PMR5 N-terminal domain), IPR026057 (PC-Esterase)
Csa6G423980	0.000449206	2.23078e-05	-3.56555	Amine oxidase; contains IPR000269 (Copper amine oxidase)
Csa4G010410	0.000450161	2.23748e-05	-1.1259	Gb|AAF26013.1
Csa7G238950	0.000450338	2.24228e-05	-3.2589	Peroxidase 57, putative; contains IPR010255 (Haem peroxidase)
Csa3G889810	0.000452083	2.25705e-05	-1.55147	GF14 protein; contains IPR000308 (14-3-3 protein), IPR023409 (14-3-3 protein, conserved site), IPR023410 (14-3-3 domain)
Csa2G078050	0.000452789	2.26434e-05	-1.74721	Glycogenin-1; contains IPR002495 (Glycosyl transferase, family 8)
Csa7G039250	0.000453142	2.26953e-05	-1.4669	Lysine-specific histone demethylase-like protein
Csa5G211580	0.000453142	2.27271e-05	-1.36669	Multiple inositol polyphosphate phosphatase 1, putative; contains IPR000560 (Histidine phosphatase superfamily, clade-2)
Csa6G190260	0.000453142	2.27291e-05	-2.54329	Unknown protein
Csa2G011580	0.000453142	2.27547e-05	-1.53763	Tetratricopeptide repeat protein; contains IPR011990 (Tetratricopeptide-like helical)
Csa1G604080	0.000453484	2.28208e-05	-5.59868	Cytosine-specific methyltransferase; contains IPR001025 (Bromo adjacent homology (BAH) domain), IPR001525 (C-5 cytosine methyltransferase), IPR016197 (Chromo domain-like), IPR023779 (Chromo domain, conserved site)
Csa3G149360	0.000453484	2.28733e-05	-3.92553	Ran GTPase activating protein 2; contains IPR003590 (Leucine-rich repeat, ribonuclease inhibitor subtype), IPR025265 (WPP domain)
Csa3G186690	0.000453484	2.2877e-05	-1.74848	Cytochrome P450, putative; contains IPR001128 (Cytochrome P450)
Csa3G416130	0.000453484	2.29132e-05	-2.14431	Fertilization-independent endosperm protein; contains IPR015943 (WD40/YVTN repeat-like-containing domain), IPR020472 (G-protein beta WD-40 repeat)
Csa3G835270	0.000453484	2.29244e-05	-5.38854	Auxin-induced protein 5NG4, putative
Csa2G378560	0.000453484	2.29285e-05	-1.32603	COP9 signalosome complex subunit 5b; contains IPR000555 (JAB1/Mov34/MPN/PAD-1)
Csa3G735550	0.000453484	2.29347e-05	-4.09277	Putative uncharacterized protein F18L15.20
Csa6G113560	0.000453539	2.29573e-05	-4.26488	Zinc finger protein CONSTANS-LIKE protein; contains IPR000315 (Zinc finger, B-box), IPR010402 (CCT domain)
Csa4G295520	0.000454035	2.30219e-05	-2.4752	WD-repeat protein, putative; contains IPR015943 (WD40/YVTN repeat-like-containing domain), IPR020472 (G-protein beta WD-40 repeat)
Csa3G610820	0.000454705	2.31152e-05	-2.76145	Subtilisin-like protease; contains IPR009020 (Proteinase inhibitor, propeptide), IPR015500 (Peptidase S8, subtilisin-related), IPR023828 (Peptidase S8, subtilisin, Ser-active site)
Csa2G382510	0.000455372	2.32026e-05	-3.06387	Receptor-like protein kinase; contains IPR011009 (Protein kinase-like domain), IPR013320 (Concanavalin A-like lectin/glucanase, subgroup)
Csa4G056660	0.000455372	2.32086e-05	-1.41706	1-aminocyclopropane-1-carboxylate oxidase; contains IPR005123 (Oxoglutarate/iron-dependent dioxygenase), IPR026992 (Non-haem dioxygenase N-terminal domain), IPR027443 (Isopenicillin N synthase-like)
Csa2G354030	0.00045564	2.33028e-05	-3.9879	Growth-regulating factor 1; contains IPR014977 (WRC), IPR014978 (Glutamine-Leucine-Glutamine, QLQ)
Csa1G002830	0.00045564	2.33193e-05	-1.32137	Abhydrolase domain-containing protein FAM108C1
Csa7G074950	0.00045564	2.33214e-05	-1.71075	1-aminocyclopropane-1-carboxylate oxidase homolog 11; contains IPR002283 (Isopenicillin N synthase), IPR026992 (Non-haem dioxygenase N-terminal domain), IPR027443 (Isopenicillin N synthase-like)
Csa3G121700	0.000458006	2.34644e-05	-4.51044	Unknown protein
Csa7G375730	0.000458006	2.34824e-05	-3.84356	Gibberellin receptor GID1, putative; contains IPR013094 (Alpha/beta hydrolase fold-3)
Csa6G514870	0.000458305	2.35183e-05	-6.31971	Homeobox-leucine zipper protein ATHB-14; contains IPR002913 (START domain), IPR009057 (Homeodomain-like), IPR023393 (START-like domain)
Csa2G382580	0.000458305	2.35376e-05	-1.26792	Zinc finger protein, putative; contains IPR007087 (Zinc finger, C2H2)
Csa4G644740	0.000458349	2.35598e-05	-3.40726	AP2-like ethylene-responsive transcription factor; contains IPR016177 (DNA-binding, integrase-type)
Csa2G348160	0.000461166	2.37849e-05	-1.69639	Pentatricopeptide repeat-containing protein; contains IPR002885 (Pentatricopeptide repeat)
Csa4G092990	0.000461536	2.38442e-05	-3.59195	Biotin carboxyl carrier protein of acetyl-CoA carboxylase; contains IPR000089 (Biotin/lipoyl attachment), IPR001249 (Acetyl-CoA biotin carboxyl carrier)
Csa4G290220	0.000462024	2.39096e-05	-8.17088	Histone H3; contains IPR000164 (Histone H3), IPR009072 (Histone-fold)
Csa1G599480	0.000462033	2.39992e-05	-3.03853	Leucine-rich repeat receptor-like protein kinase; contains IPR001611 (Leucine-rich repeat), IPR003591 (Leucine-rich repeat, typical subtype), IPR013210 (Leucine-rich repeat-containing N-terminal, type 2)
Csa5G621940	0.000462033	2.39992e-05	-1.48178	RNA-binding protein Nova-1; contains IPR004087 (K Homology domain)
Csa3G702610	0.000462033	2.40221e-05	-1.85439	Protein N-terminal asparagine amidohydrolase; contains IPR026750 (Protein N-terminal asparagine amidohydrolase)
Csa3G626150	0.000462033	2.40492e-05	-4.07367	Unknown protein
Csa6G522760	0.000462033	2.40508e-05	-4.28523	Ycf23 protein; contains IPR007570 (Uncharacterised protein family Ycf23), IPR013785 (Aldolase-type TIM barrel)
Csa4G007100	0.000462632	2.41021e-05	-5.05166	Indole-3-acetic acid-amido synthetase GH3.17, putative; contains IPR004993 (GH3 auxin-responsive promoter)
Csa2G277600	0.00046476	2.42458e-05	-6.91936	Glucan endo-1,3-beta-glucosidase, putative; contains IPR000490 (Glycoside hydrolase, family 17), IPR012946 (X8)
Csa1G077230	0.000465142	2.42936e-05	-1.79448	HAD-superfamily hydrolase; contains IPR006357 (HAD-superfamily hydrolase, subfamily IIA), IPR023214 (HAD-like domain)
Csa3G857070	0.000465823	2.43698e-05	-1.67544	DNA-3-methyladenine glycosylase, putative; contains IPR011257 (DNA glycosylase), IPR023170 (Helix-turn-helix, base-excision DNA repair, C-terminal)
Csa3G829210	0.000466434	2.44402e-05	-3.00762	Ribonuclease H; contains IPR012337 (Ribonuclease H-like domain)
Csa4G639850	0.000466434	2.44423e-05	-4.57378	Remorin-1 protein; contains IPR005516 (Remorin, C-terminal)
Csa1G276450	0.000467033	2.45291e-05	-4.15846	Receptor-like kinase; contains IPR011009 (Protein kinase-like domain), IPR013210 (Leucine-rich repeat-containing N-terminal, type 2), IPR013320 (Concanavalin A-like lectin/glucanase, subgroup)
Csa4G629490	0.000467033	2.45752e-05	-1.21373	Mediator-associated protein 2
Csa4G028980	0.000467033	2.45754e-05	-1.41147	Succinate dehydrogenase iron-sulfur subunit; contains IPR004489 (Succinate dehydrogenase/fumarate reductase iron-sulphur protein), IPR009051 (Alpha-helical ferredoxin), IPR012675 (Beta-grasp domain), IPR017896 (4Fe-4S ferredoxin-type, iron-sulpur binding domain)
Csa3G143550	0.000467352	2.46125e-05	-1.73796	Prenylated Rab acceptor protein, putative; contains IPR004895 (Prenylated rab acceptor PRA1)
Csa4G111620	0.00046824	2.47e-05	-7.30441	Unknown protein
Csa6G506010	0.000468279	2.47224e-05	-4.13223	Thaumatin; contains IPR001938 (Thaumatin)
Csa4G409800	0.000468308	2.47443e-05	-2.75682	Sterol-C5(6)-desaturase homolog; contains IPR006694 (Fatty acid hydroxylase)
Csa2G012710	0.000469041	2.48035e-05	-1.98215	Nucleolar protein 5; contains IPR002687 (Nop domain), IPR012974 (NOP5, N-terminal), IPR012976 (NOSIC)
Csa5G153000	0.000469411	2.48435e-05	-2.16016	BTB/POZ domain-containing protein; contains IPR011333 (BTB/POZ fold), IPR015943 (WD40/YVTN repeat-like-containing domain)
Csa4G064110	0.000470482	2.49653e-05	-2.82665	Glutathione S-transferase; contains IPR010987 (Glutathione S-transferase, C-terminal-like), IPR012336 (Thioredoxin-like fold)
Csa5G146310	0.000470482	2.49697e-05	-1.85125	Auxin response factor 2; contains IPR015300 (DNA-binding pseudobarrel domain)
Csa5G315380	0.000470482	2.49821e-05	-2.12541	NC domain-containing protein; contains IPR000064 (Endopeptidase, NLPC/P60 domain), IPR007053 (LRAT-like domain)
Csa3G840350	0.000470848	2.50287e-05	-2.2943	Protein kinase; contains IPR011009 (Protein kinase-like domain)
Csa1G366990	0.000470848	2.50608e-05	-5.3827	Unknown protein
Csa6G447060	0.000470848	2.5063e-05	-5.0889	Pectate lyase, putative; contains IPR011050 (Pectin lyase fold/virulence factor), IPR018082 (AmbAllergen)
Csa2G354620	0.000470938	2.50883e-05	-2.44231	cDNA, clone: J080009C14, full insert sequence
Csa7G048030	0.00047241	2.51872e-05	-5.95052	Putative uncharacterized protein OSJNBa0019F11.18-1
Csa1G042700	0.000472511	2.52308e-05	-3.62722	Beta-glucosidase, putative; contains IPR001360 (Glycoside hydrolase, family 1), IPR017853 (Glycoside hydrolase, superfamily)
Csa4G006470	0.000472681	2.52657e-05	-2.57659	U11/U12 small nuclear ribonucleoprotein 25 kDa protein
Csa5G021300	0.000472681	2.53001e-05	-4.1936	F-box protein ZEITLUPE; contains IPR000014 (PAS domain), IPR001610 (PAC motif), IPR001810 (F-box domain, cyclin-like), IPR011043 (Galactose oxidase/kelch, beta-propeller)
Csa7G390170	0.000472681	2.53244e-05	-1.8356	CUGBP Elav-like family member 3; contains IPR002343 (Paraneoplastic encephalomyelitis antigen), IPR012677 (Nucleotide-binding, alpha-beta plait)
Csa3G560760	0.000473166	2.53717e-05	-1.59122	Putative S-acyltransferase; contains IPR001594 (Zinc finger, DHHC-type, palmitoyltransferase)
Csa1G039320	0.000474683	2.54787e-05	-1.51715	Rhomboid family protein; contains IPR002610 (Peptidase S54, rhomboid)
Csa6G523330	0.000474683	2.54944e-05	-4.76139	Glutamate-gated kainate-type ion channel receptor subunit GluR5; contains IPR006946 (Protein of unknown function DUF642), IPR008979 (Galactose-binding domain-like)
Csa5G412250	0.000475778	2.55739e-05	-4.11651	Condensin complex subunit; contains IPR016024 (Armadillo-type fold), IPR025977 (Nuclear condensin complex subunit 3, C-terminal domain), IPR027165 (Condensin complex subunit 3)
Csa2G074790	0.000476795	2.56701e-05	-1.11921	Lysine-specific demethylase 5A; contains IPR003347 (JmjC domain), IPR003349 (Transcription factor jumonji, JmjN), IPR003888 (FY-rich, N-terminal), IPR003889 (FY-rich, C-terminal), IPR004198 (Zinc finger, C5HC2-type)
Csa2G008740	0.000477673	2.57597e-05	-2.12321	Response regulator 9; contains IPR009057 (Homeodomain-like), IPR011006 (CheY-like superfamily), IPR017053 (Response regulator, plant B-type)
Csa3G144210	0.000477673	2.57802e-05	-3.12657	Calmodulin, putative; contains IPR011992 (EF-hand-like domain)
Csa1G561930	0.00047831	2.5875e-05	-4.5926	Calmodulin-binding protein; contains IPR012442 (Protein of unknown function DUF1645)
Csa6G519480	0.00047831	2.58973e-05	-3.36252	Protein CHUP1; contains IPR015425 (Actin-binding FH2)
Csa4G506830	0.00047859	2.59334e-05	-3.18828	Anaphase promoting complex subunit 6/cell division cycle protein (IC); contains IPR011990 (Tetratricopeptide-like helical)
Csa3G878750	0.000480301	2.60888e-05	-2.65852	Phosphate translocator, putative, expressed; contains IPR004853 (Domain of unknown function DUF250)
Csa7G414430	0.00048354	2.63068e-05	-2.90948	Polygalacturonase, putative; contains IPR000743 (Glycoside hydrolase, family 28), IPR011050 (Pectin lyase fold/virulence factor)
Csa6G400800	0.000483637	2.63542e-05	-2.57344	Exportin-7, putative; contains IPR001494 (Importin-beta, N-terminal), IPR016024 (Armadillo-type fold)
Csa6G109740	0.000483808	2.63936e-05	-2.77906	UDP-glycosyltransferase 1; contains IPR002213 (UDP-glucuronosyl/UDP-glucosyltransferase)
Csa6G486820	0.000485121	2.65291e-05	-2.36949	Crossover junction endonuclease EME1B
Csa6G404290	0.000485121	2.65406e-05	-1.92273	Unknown protein
Csa2G337760	0.000485152	2.65634e-05	-3.34257	Beta-galactosidase; contains IPR000922 (D-galactoside/L-rhamnose binding SUEL lectin domain), IPR001944 (Glycoside hydrolase, family 35), IPR017853 (Glycoside hydrolase, superfamily)
Csa4G644730	0.000486329	2.66494e-05	-1.74739	RNA binding protein; contains IPR012677 (Nucleotide-binding, alpha-beta plait)
Csa5G517800	0.000486329	2.66832e-05	-1.37068	Protein binding protein, putative; contains IPR019955 (Ubiquitin supergroup)
Csa7G062880	0.000486541	2.67242e-05	-1.22913	Tobamovirus multiplication 1; contains IPR009457 (Domain of unknown function DUF1084)
Csa4G653410	0.000487095	2.67792e-05	-4.02907	Laccase-like protein; contains IPR008972 (Cupredoxin)
Csa3G126110	0.000487095	2.6797e-05	-2.92692	DNA binding protein, putative; contains IPR005175 (Domain of unknown function DUF296), IPR017956 (AT hook, DNA-binding motif)
Csa4G007080	0.000487434	2.68369e-05	-2.61905	50S ribosomal protein L18; contains IPR005484 (Ribosomal protein L18/L5)
Csa6G319750	0.000488684	2.69425e-05	-3.38054	Gb|AAF17687.1; contains IPR007650 (Protein of unknown function DUF581)
Csa1G630320	0.000488684	2.69482e-05	-4.00048	Putative uncharacterized protein OSJNBb0021O11.27; contains IPR007493 (Protein of unknown function DUF538)
Csa7G047430	0.000489495	2.70143e-05	-1.8872	Pentatricopeptide repeat-containing protein, putative; contains IPR002885 (Pentatricopeptide repeat), IPR011990 (Tetratricopeptide-like helical)
Csa2G033360	0.000490063	2.70871e-05	-2.49805	ATP-dependent RNA helicase, putative; contains IPR004589 (DNA helicase, ATP-dependent, RecQ type), IPR011991 (Winged helix-turn-helix DNA-binding domain), IPR027417 (P-loop containing nucleoside triphosphate hydrolase)
Csa4G639210	0.000490063	2.71188e-05	-1.68659	Protein phosphatase, putative; contains IPR001932 (Protein phosphatase 2C (PP2C)-like), IPR015655 (Protein phosphatase 2C)
Csa3G126220	0.000490063	2.71295e-05	-1.92869	UDP-D-glucuronate 4-epimerase 2; contains IPR001509 (NAD-dependent epimerase/dehydratase), IPR008089 (Nucleotide sugar epimerase)
Csa3G743420	0.000490063	2.71423e-05	-1.11283	Ankyrin repeat domain-containing protein 1; contains IPR020683 (Ankyrin repeat-containing domain)
Csa6G505970	0.000490063	2.71522e-05	-1.94234	Armadillo repeat-containing protein; contains IPR016024 (Armadillo-type fold)
Csa5G630940	0.000490549	2.72099e-05	-1.27588	Calmodulin binding protein, putative; contains IPR009097 (RNA ligase/cyclic nucleotide phosphodiesterase)
Csa6G008790	0.000490549	2.72997e-05	-1.45433	Yip1 domain family; contains IPR006977 (Yip1 domain)
Csa6G205830	0.000490549	2.73073e-05	-1.95444	Insulin-degrading enzyme; contains IPR011249 (Metalloenzyme, LuxS/M16 peptidase-like)
Csa5G623870	0.00049411	2.757e-05	-4.73374	Aspartic proteinase nepenthesin-1, putative; contains IPR001461 (Peptidase A1), IPR021109 (Aspartic peptidase)
Csa1G050150	0.000495138	2.76631e-05	-3.64277	Ribosome-like protein; contains IPR001911 (Ribosomal protein S21)
Csa7G253210	0.000495138	2.7681e-05	-2.69815	1-acyl-sn-glycerol-3-phosphate acyltransferase; contains IPR002123 (Phospholipid/glycerol acyltransferase)
Csa5G635390	0.000495138	2.7692e-05	-1.51016	mRNA cleavage and polyadenylation factor clp1; contains IPR010655 (Pre-mRNA cleavage complex II Clp1), IPR027417 (P-loop containing nucleoside triphosphate hydrolase)
Csa7G009720	0.000495289	2.7722e-05	-1.01913	Translocon-associated protein, alpha subunit, putative; contains IPR005595 (Translocon-associated protein (TRAP), alpha subunit)
Csa2G327510	0.000495689	2.77727e-05	-1.02221	Acyl-CoA binding protein 4, acyl-CoA-binding domain 4; contains IPR011043 (Galactose oxidase/kelch, beta-propeller)
Csa6G405320	0.000495689	2.77876e-05	-4.43341	Aquaporin protein 4; contains IPR000425 (Major intrinsic protein), IPR023271 (Aquaporin-like)
Csa1G527920	0.000496769	2.78698e-05	-2.35572	Zinc finger family protein; contains IPR011016 (Zinc finger, RING-CH-type), IPR013083 (Zinc finger, RING/FYVE/PHD-type)
Csa6G401550	0.000498661	2.80193e-05	-1.12278	Serine/threonine-protein phosphatase; contains IPR004843 (Metallophosphoesterase domain)
Csa6G361230	0.000498757	2.80464e-05	-1.26299	Neutral ceramidase; contains IPR006823 (Neutral/alkaline nonlysosomal ceramidase)
Csa6G009420	0.00050155	2.82253e-05	-5.55949	Zinc finger family protein; contains IPR011016 (Zinc finger, RING-CH-type), IPR013083 (Zinc finger, RING/FYVE/PHD-type)
Csa3G149900	0.000502057	2.82756e-05	-3.362	3-ketodihydrosphingosine reductase; contains IPR002347 (Glucose/ribitol dehydrogenase)
Csa6G502720	0.000502344	2.83254e-05	-2.98366	Unknown protein
Csa3G902400	0.000502433	2.83625e-05	-3.7134	Ramosa1 C2H2 zinc-finger transcription factor; contains IPR015880 (Zinc finger, C2H2-like)
Csa5G608330	0.00050245	2.83853e-05	-3.4495	DNA binding protein, putative; contains IPR011598 (Myc-type, basic helix-loop-helix (bHLH) domain)
Csa1G597040	0.000503892	2.84887e-05	-3.72817	Subtilisin-like protease; contains IPR015500 (Peptidase S8, subtilisin-related), IPR023828 (Peptidase S8, subtilisin, Ser-active site)
Csa2G351550	0.000504496	2.85448e-05	-2.76637	F-box protein; contains IPR001810 (F-box domain, cyclin-like), IPR002893 (Zinc finger, MYND-type), IPR011990 (Tetratricopeptide-like helical)
Csa6G103510	0.000505018	2.85963e-05	-3.93077	Unknown protein
Csa2G286490	0.000505691	2.86564e-05	-4.00822	Serine/threonine-protein kinase; contains IPR011009 (Protein kinase-like domain)
Csa6G157060	0.000505998	2.87092e-05	-3.13833	Unknown protein
Csa3G872700	0.000505998	2.87179e-05	-2.26196	cDNA clone:001-104-D04, full insert sequence
Csa7G395770	0.000506487	2.87677e-05	-2.65565	Putative WEE1 kinase; contains IPR011009 (Protein kinase-like domain)
Csa4G334140	0.000509741	2.90412e-05	-3.3163	Unknown protein
Csa5G156150	0.000512366	2.93073e-05	-2.53729	Homeobox protein knotted-1, putative; contains IPR005539 (ELK), IPR005540 (KNOX1), IPR005541 (KNOX2), IPR009057 (Homeodomain-like)
Csa2G379270	0.000512366	2.93103e-05	-3.54439	Cyclin A, putative; contains IPR014400 (Cyclin A/B/D/E)
Csa3G359130	0.000512366	2.93246e-05	-1.81703	Pyruvate kinase; contains IPR001697 (Pyruvate kinase)
Csa3G850650	0.000515141	2.95058e-05	-1.52332	CHP-rich zinc finger protein-like; contains IPR006015 (Universal stress protein A)
Csa4G457190	0.000516211	2.9612e-05	-3.1156	Serine/threonine protein kinase; contains IPR011009 (Protein kinase-like domain)
Csa5G608220	0.000517271	2.971e-05	-3.72164	Plant-specific domain TIGR01570 family protein; contains IPR006460 (Protein of unknown function DUF617, plant)
Csa3G895770	0.000517271	2.97179e-05	-1.522	Esterase yjfP
Csa4G045020	0.000518248	2.97965e-05	-3.08995	At1g73940/F2P9_19
Csa6G526260	0.000520074	2.99432e-05	-4.2597	Chloroplast unusual positioning 1A
Csa1G045790	0.000520074	2.99468e-05	-3.43632	Anaphase promoting complex subunit 8/cell division cycle protein 23-like protein; contains IPR007192 (Cdc23), IPR011990 (Tetratricopeptide-like helical)
Csa3G777550	0.000520232	2.99968e-05	-3.99681	Transposon protein Mutator sub-class; contains IPR023213 (Chloramphenicol acetyltransferase-like domain)
Csa2G120930	0.00052037	3.00346e-05	-1.04245	Casein kinase II beta subunit; contains IPR000704 (Casein kinase II, regulatory subunit)
Csa4G293870	0.00052037	3.00545e-05	-1.68203	Histone H2A; contains IPR009072 (Histone-fold)
Csa4G064080	0.000520485	3.00837e-05	-2.01872	CASP-like protein; contains IPR006702 (Uncharacterised protein family UPF0497, trans-membrane plant)
Csa7G390240	0.000520808	3.019e-05	-8.02377	Histone H2A; contains IPR009072 (Histone-fold)
Csa7G014450	0.000520808	3.01967e-05	-5.55167	Aquaporin; contains IPR000425 (Major intrinsic protein), IPR023271 (Aquaporin-like)
Csa4G038760	0.000520808	3.02519e-05	-3.46425	Putative ovate protein; contains IPR006458 (Ovate protein family, C-terminal)
Csa1G001460	0.000520808	3.03139e-05	-1.52742	Carnitine operon protein CaiE; contains IPR011004 (Trimeric LpxA-like)
Csa4G246910	0.000520808	3.03191e-05	-2.67574	Long chain fatty alcohol oxidase; contains IPR007867 (Glucose-methanol-choline oxidoreductase, C-terminal)
Csa2G000020	0.000520808	3.03762e-05	-1.58213	Polyadenylate-binding protein; contains IPR012677 (Nucleotide-binding, alpha-beta plait)
Csa6G519440	0.000520808	3.03919e-05	-2.67812	Pentatricopeptide repeat-containing protein; contains IPR002885 (Pentatricopeptide repeat), IPR011990 (Tetratricopeptide-like helical)
Csa6G496380	0.000520808	3.03971e-05	-4.65717	Growth-regulating factor 1; contains IPR014977 (WRC), IPR014978 (Glutamine-Leucine-Glutamine, QLQ)
Csa7G388440	0.00052242	3.05139e-05	-1.26208	Chalcone isomerase; contains IPR006311 (Twin-arginine translocation pathway, signal sequence), IPR016087 (Chalcone isomerase)
Csa3G017290	0.000522911	3.05654e-05	-2.74633	Unknown protein
Csa6G094750	0.00052335	3.06138e-05	-4.25985	DNA primase large subunit, putative; contains IPR007238 (DNA primase large subunit, eukaryotic/archaeal)
Csa1G004230	0.000523402	3.06396e-05	-3.83043	Kinetochore protein Spc25; contains IPR013255 (Chromosome segregation protein Spc25)
Csa1G009800	0.000524163	3.0707e-05	-2.42359	HNH endonuclease domain-containing protein, putative, expressed; contains IPR002711 (HNH endonuclease)
Csa6G487560	0.000524617	3.07809e-05	-1.86301	Cytochrome P450; contains IPR001128 (Cytochrome P450)
Csa4G002530	0.000524617	3.07843e-05	-1.46465	Glycosyltransferase family GT8 protein; contains IPR002495 (Glycosyl transferase, family 8)
Csa3G144110	0.000524617	3.08021e-05	-1.51587	Receptor-like protein kinase; contains IPR011009 (Protein kinase-like domain), IPR013320 (Concanavalin A-like lectin/glucanase, subgroup), IPR018392 (Peptidoglycan-binding lysin domain)
Csa7G235750	0.000525085	3.08524e-05	-2.89593	Glucan endo-1,3-beta-glucosidase-like protein; contains IPR012946 (X8)
Csa6G454390	0.0005267	3.10058e-05	-2.18096	Unknown protein
Csa5G169020	0.0005267	3.10355e-05	-3.39256	Serine/threonine-protein kinase TIO; contains IPR011989 (Armadillo-like helical)
Csa1G077220	0.0005267	3.10619e-05	-3.31726	Mitogen-activated protein kinase; contains IPR011009 (Protein kinase-like domain)
Csa1G111370	0.000526932	3.11164e-05	-3.32564	2-phosphoglycerate kinase-related protein; contains IPR027417 (P-loop containing nucleoside triphosphate hydrolase)
Csa5G636450	0.000526932	3.11215e-05	-5.03269	Lipid A export ATP-binding/permease protein MsbA; contains IPR011527 (ABC transporter, transmembrane domain, type 1), IPR027417 (P-loop containing nucleoside triphosphate hydrolase)
Csa5G608380	0.000527497	3.11778e-05	-6.30878	AP2 domain-containing transcription factor; contains IPR015300 (DNA-binding pseudobarrel domain), IPR016177 (DNA-binding, integrase-type)
Csa3G168980	0.000530761	3.13938e-05	-1.61951	Stress responsive A/B barrel domain family protein; contains IPR011008 (Dimeric alpha-beta barrel)
Csa6G311530	0.000532196	3.15285e-05	-4.78936	Putative uncharacterized protein F14P22.240; contains IPR025486 (Domain of unknown function DUF4378)
Csa4G015740	0.000532196	3.15482e-05	-2.58746	Protein FAR1-RELATED SEQUENCE 5; contains IPR004330 (FAR1 DNA binding domain)
Csa2G061600	0.000533419	3.16439e-05	-4.67765	Heat shock protein-related protein; contains IPR004176 (Clp, N-terminal), IPR023150 (Double Clp-N motif)
Csa2G350470	0.000535407	3.18085e-05	-3.69937	Remorin family protein; contains IPR005516 (Remorin, C-terminal)
Csa1G045820	0.000536026	3.18737e-05	-2.88074	Transcription factor Dp-1; contains IPR011991 (Winged helix-turn-helix DNA-binding domain), IPR015633 (E2F Family)
Csa1G118880	0.000536026	3.18919e-05	-1.82881	Telomere repeat-binding factor 5; contains IPR009057 (Homeodomain-like)
Csa4G285770	0.000536871	3.19773e-05	-6.67119	Peroxidase; contains IPR010255 (Haem peroxidase)
Csa2G007390	0.000536871	3.20211e-05	-3.01796	Histone acetyltransferase
Csa2G264610	0.000536871	3.20264e-05	-4.0177	Thaumatin; contains IPR001938 (Thaumatin)
Csa6G190390	0.000536871	3.20356e-05	-4.36063	Probable receptor-like protein kinase; contains IPR011009 (Protein kinase-like domain)
Csa1G597710	0.000537213	3.20868e-05	-1.69991	Beta-galactosidase; contains IPR000922 (D-galactoside/L-rhamnose binding SUEL lectin domain), IPR001944 (Glycoside hydrolase, family 35), IPR017853 (Glycoside hydrolase, superfamily)
Csa2G351720	0.000537213	3.21252e-05	-3.46312	Calcineurin B-like protein 06; contains IPR001125 (Recoverin)
Csa3G760500	0.000537213	3.21498e-05	-3.97088	PVR3-like protein; contains IPR016140 (Bifunctional inhibitor/plant lipid transfer protein/seed storage helical domain)
Csa6G067960	0.000537213	3.21963e-05	-4.50925	Classical arabinogalactan protein 25
Csa6G504450	0.000538863	3.23261e-05	-2.30821	ATP-dependent zinc metalloprotease FtsH 2; contains IPR025753 (AAA-type ATPase, N-terminal domain), IPR027417 (P-loop containing nucleoside triphosphate hydrolase)
Csa3G882970	0.000539906	3.24282e-05	-2.31318	Cation transport regulator-like protein; contains IPR006840 (ChaC-like protein), IPR013024 (Butirosin biosynthesis, BtrG-like)
Csa3G239250	0.000540106	3.25107e-05	-1.99204	Unknown protein
Csa6G486850	0.000540327	3.25476e-05	-3.58465	TSL-kinase interacting protein
Csa6G493850	0.000541012	3.26124e-05	-2.3636	Arabinogalactan protein
Csa4G648520	0.000544235	3.29014e-05	-6.29818	Putative receptor protein kinase; contains IPR001611 (Leucine-rich repeat), IPR003591 (Leucine-rich repeat, typical subtype), IPR011009 (Protein kinase-like domain), IPR013210 (Leucine-rich repeat-containing N-terminal, type 2)
Csa3G183960	0.000544779	3.29829e-05	-2.5976	MYB transcription factor; contains IPR009057 (Homeodomain-like)
Csa3G002950	0.000544779	3.30436e-05	-1.06676	N6-adenosine-methyltransferase, putative; contains IPR007757 (MT-A70-like)
Csa7G390140	0.000544779	3.30527e-05	-1.5034	U1 small nuclear ribonucleoprotein C, putative; contains IPR003604 (Zinc finger, U1-type), IPR017340 (U1 small nuclear ribonucleoprotein C)
Csa6G476640	0.000544779	3.30593e-05	-1.19051	N-6 adenine-specific DNA methyltransferase 2 (Putative); contains IPR019369 (DNA methylase, N-6 adenine-specific, eukaryotic)
Csa3G646600	0.000544779	3.30747e-05	-4.29102	Remorin-2 protein; contains IPR005516 (Remorin, C-terminal)
Csa3G687750	0.000544779	3.30766e-05	-2.68074	Putative integral membrane protein; contains IPR005134 (Uncharacterised protein family UPF0114)
Csa6G515480	0.000546219	3.31878e-05	-2.868	F-box; contains IPR001810 (F-box domain, cyclin-like), IPR017451 (F-box associated interaction domain)
Csa2G006250	0.000546789	3.32559e-05	-1.35623	cDNA clone:J013021P22, full insert sequence; contains IPR002150 (Ribosomal protein L31)
Csa4G050200	0.000546883	3.33258e-05	-1.97403	Calcium-dependent protein kinase, putative; contains IPR011009 (Protein kinase-like domain), IPR011992 (EF-hand-like domain)
Csa7G071600	0.000546883	3.33386e-05	-3.7699	Cyclin A-like protein; contains IPR005818 (Histone H1/H5), IPR014400 (Cyclin A/B/D/E)
Csa4G638410	0.000546883	3.33471e-05	-3.60823	Cytochrome P450 ent-kaurene oxidase; contains IPR001128 (Cytochrome P450)
Csa2G300950	0.000547393	3.34901e-05	-2.06961	Alcohol dehydrogenase, putative; contains IPR002085 (Alcohol dehydrogenase superfamily, zinc-type), IPR016040 (NAD(P)-binding domain), IPR020843 (Polyketide synthase, enoylreductase)
Csa5G257690	0.000547393	3.34957e-05	-1.07032	Zinc transporter; contains IPR003689 (Zinc/iron permease)
Csa4G000810	0.000547393	3.34962e-05	-5.25238	Trypsin inhibitor 1; contains IPR000737 (Proteinase inhibitor I7, squash)
Csa5G002610	0.000547393	3.34973e-05	-3.61331	Cytosine-specific methyltransferase; contains IPR001525 (C-5 cytosine methyltransferase)
Csa7G435540	0.000547659	3.35407e-05	-3.40145	Cyclin A, putative; contains IPR014400 (Cyclin A/B/D/E)
Csa3G154260	0.000547659	3.35612e-05	-3.73637	Heavy-metal-associated domain-containing protein; contains IPR006121 (Heavy metal-associated domain, HMA)
Csa5G523170	0.000548294	3.36244e-05	-2.83563	Helicase-like protein; contains IPR001650 (Helicase, C-terminal), IPR004179 (Sec63 domain), IPR014001 (Helicase, superfamily 1/2, ATP-binding domain), IPR027417 (P-loop containing nucleoside triphosphate hydrolase)
Csa5G612840	0.000548294	3.36718e-05	-2.27999	Beta-D-glucosidase; contains IPR002772 (Glycoside hydrolase family 3 C-terminal domain), IPR017853 (Glycoside hydrolase, superfamily), IPR026892 (Glycoside hydrolase family 3)
Csa3G434960	0.000548389	3.37015e-05	-2.31658	Inositol oxygenase 1; contains IPR007828 (Inositol oxygenase)
Csa7G062790	0.000549369	3.37856e-05	-1.22212	Dbj|BAA96220.1
Csa4G111600	0.000549788	3.38353e-05	-2.0703	Unknown protein
Csa1G009680	0.000550223	3.3886e-05	-5.20773	Transcription factor, putative; contains IPR005333 (Transcription factor, TCP)
Csa3G567830	0.000552609	3.4057e-05	-3.13096	Squamosa promoter-binding protein; contains IPR004333 (Transcription factor, SBP-box)
Csa6G382990	0.000552863	3.40968e-05	-4.13951	Kinesin-related protein; contains IPR001752 (Kinesin, motor domain), IPR027417 (P-loop containing nucleoside triphosphate hydrolase)
Csa5G616390	0.000553622	3.41941e-05	-2.37454	Exostosin-3; contains IPR015338 (EXTL2, alpha-1,4-N-acetylhexosaminyltransferase), IPR023296 (Glycosyl hydrolase, five-bladed beta-propellor domain)
Csa6G426900	0.000553622	3.42021e-05	-2.22651	Putative expp1 protein
Csa2G185730	0.000553622	3.42159e-05	-2.60504	Nicotiana lesion-inducing like; contains IPR008637 (HR-like lesion-inducer)
Csa3G182130	0.000555071	3.43296e-05	-1.33277	Zinc finger CCHC domain-containing protein; contains IPR001878 (Zinc finger, CCHC-type), IPR025836 (Zinc knuckle CX2CX4HX4C)
Csa6G151130	0.0005563	3.44378e-05	-4.42921	Stress responsive A/B barrel domain family protein; contains IPR011008 (Dimeric alpha-beta barrel)
Csa4G056560	0.0005563	3.44782e-05	-3.44701	Unknown protein
Csa6G511110	0.000557307	3.45891e-05	-2.63046	Unknown protein
Csa2G402130	0.000558041	3.4659e-05	-2.76055	Putative Pi starvation-induced protein; contains IPR010259 (Proteinase inhibitor I9)
Csa4G385280	0.000558051	3.46994e-05	-1.5245	Unknown protein
Csa3G019980	0.000558051	3.47082e-05	-2.12682	Zinc finger family protein; contains IPR015880 (Zinc finger, C2H2-like)
Csa2G299940	0.000558368	3.47847e-05	-1.28461	Meiosis arrest female protein 1 homolog; contains IPR021139 (NYN domain, limkain-b1-type), IPR024768 (Limkain-b1), IPR025605 (OST-HTH/LOTUS domain), IPR025677 (OST-HTH associated domain)
Csa6G078570	0.000558368	3.48327e-05	-1.81299	SWIb domain-containing protein; contains IPR003121 (SWIB/MDM2 domain)
Csa1G421910	0.000558368	3.4833e-05	-2.64872	F-box protein PP2-B1; contains IPR001810 (F-box domain, cyclin-like), IPR025886 (Phloem protein 2-like)
Csa6G003410	0.000558368	3.48542e-05	-2.83901	DNA binding protein, putative; contains IPR005175 (Domain of unknown function DUF296), IPR020478 (AT hook-like)
Csa4G642330	0.000558368	3.48557e-05	-3.53033	Lipase, putative, expressed; contains IPR006873 (Protein of unknown function DUF620)
Csa2G000690	0.000561542	3.50964e-05	-1.63966	NAC domain protein,; contains IPR003441 (No apical meristem (NAM) protein)
Csa1G537400	0.000562345	3.51965e-05	-4.49964	Protein kinase; contains IPR011009 (Protein kinase-like domain)
Csa6G495760	0.000562345	3.52066e-05	-1.55713	Adiponectin receptor protein; contains IPR004254 (Hly-III-related)
Csa7G064040	0.000563942	3.53445e-05	-2.86878	Putative DNA replication licensing factor; contains IPR001208 (Mini-chromosome maintenance, DNA-dependent ATPase), IPR027417 (P-loop containing nucleoside triphosphate hydrolase)
Csa2G346590	0.000564002	3.53728e-05	-2.96356	Putative complex 1 protein, LYR family; contains IPR008011 (Complex 1 LYR protein)
Csa3G748220	0.0005647	3.54412e-05	-4.55809	Homeobox-leucine zipper protein; contains IPR003106 (Leucine zipper, homeobox-associated), IPR009057 (Homeodomain-like)
Csa4G642400	0.000565871	3.55393e-05	-3.50767	Unknown protein
Csa7G031020	0.000568152	3.5732e-05	-1.33148	MLP3.9 protein
Csa7G044980	0.000568341	3.57775e-05	-3.45501	Xyloglucan endotransglucosylase/hydrolase; contains IPR008264 (Beta-glucanase), IPR008985 (Concanavalin A-like lectin/glucanases superfamily), IPR016455 (Xyloglucan endotransglucosylase/hydrolase)
Csa6G454370	0.000568341	3.57934e-05	-3.51652	B-type cyclin
Csa2G049970	0.000568403	3.58221e-05	-1.0444	ADP-ribosylation factor; contains IPR005225 (Small GTP-binding protein domain), IPR006689 (Small GTPase superfamily, ARF/SAR type), IPR027417 (P-loop containing nucleoside triphosphate hydrolase)
Csa1G132060	0.000568933	3.59026e-05	-1.99495	Double-stranded RNA binding protein, putative; contains IPR014720 (Double-stranded RNA-binding-like domain)
Csa4G631060	0.000569932	3.59928e-05	-5.95068	Serine/threonine-protein kinase WNK (With No Lysine)-related protein; contains IPR025610 (Transcription factor MYC/MYB N-terminal)
Csa6G003420	0.000570043	3.60247e-05	-1.8053	Putative uncharacterized protein P0461B08.8-1
Csa5G375770	0.0005724	3.61985e-05	-4.14618	Kinase family protein; contains IPR011009 (Protein kinase-like domain)
Csa3G122630	0.00057333	3.62936e-05	-1.20068	Digalactosyldiacylglycerol synthase
Csa4G006240	0.00057333	3.6312e-05	-1.89354	Unknown protein
Csa2G008020	0.000574651	3.64409e-05	-1.54913	HAT-like transposase; contains IPR003656 (Zinc finger, BED-type predicted), IPR008906 (HAT dimerisation), IPR012337 (Ribonuclease H-like domain), IPR025525 (Domain of unknown function DUF4413)
Csa1G336420	0.000575484	3.6533e-05	-1.76616	Unknown protein
Csa3G125520	0.000575484	3.65494e-05	-3.16448	Little zipper 1 protein
Csa7G450730	0.000575484	3.65689e-05	-2.04807	Phospholipid-transporting ATPase; contains IPR001757 (Cation-transporting P-type ATPase), IPR023214 (HAD-like domain)
Csa5G174660	0.000575752	3.67058e-05	-1.88779	Unknown protein
Csa3G019390	0.000575752	3.67082e-05	-3.82931	Myb transcription factor; contains IPR009057 (Homeodomain-like)
Csa6G006810	0.000575752	3.67265e-05	-4.00282	Putative RING zinc finger protein
Csa1G002700	0.000575752	3.67311e-05	-3.41017	F-box/LRR-repeat protein; contains IPR001810 (F-box domain, cyclin-like), IPR006566 (FBD)
Csa5G151530	0.000575752	3.67362e-05	-2.47872	Ethylene-responsive transcription factor, putative; contains IPR016177 (DNA-binding, integrase-type)
Csa2G361570	0.00057639	3.68021e-05	-3.55	Deoxyuridine 5'-triphosphate nucleotidohydrolase; contains IPR008180 (DeoxyUTP pyrophosphatase)
Csa6G487720	0.000577251	3.68821e-05	-1.70539	50S ribosomal protein L13, putative; contains IPR005822 (Ribosomal protein L13), IPR023564 (Ribosomal protein L13 domain)
Csa2G375240	0.000577484	3.69311e-05	-4.3585	Myb, putative; contains IPR009057 (Homeodomain-like)
Csa6G190220	0.000577484	3.69583e-05	-3.75019	Putative two-component response regulator family protein; contains IPR009057 (Homeodomain-like)
Csa3G690300	0.000577484	3.69861e-05	-3.32974	Unknown protein
Csa3G889150	0.000577484	3.70618e-05	-4.07584	Myb, putative; contains IPR009057 (Homeodomain-like)
Csa3G732590	0.000577484	3.70789e-05	-1.45386	E3 ubiquitin-protein ligase Hakai; contains IPR007087 (Zinc finger, C2H2), IPR017907 (Zinc finger, RING-type, conserved site)
Csa1G522010	0.000577484	3.70832e-05	-1.88024	Methyl binding domain protein; contains IPR016177 (DNA-binding, integrase-type)
Csa3G901060	0.000577484	3.7173e-05	-2.24085	F5D14.6 protein
Csa2G094900	0.000577484	3.71735e-05	-2.1352	F-box protein PP2-B1; contains IPR001810 (F-box domain, cyclin-like), IPR025886 (Phloem protein 2-like)
Csa4G337910	0.00057859	3.72699e-05	-2.44443	L-threonine 3-dehydrogenase; contains IPR002085 (Alcohol dehydrogenase superfamily, zinc-type), IPR011032 (GroES-like), IPR013149 (Alcohol dehydrogenase, C-terminal), IPR016040 (NAD(P)-binding domain)
Csa5G606440	0.000579507	3.73983e-05	-5.01943	Protein argonaute; contains IPR003100 (Argonaute/Dicer protein, PAZ), IPR012337 (Ribonuclease H-like domain), IPR014811 (Domain of unknown function DUF1785)
Csa3G165620	0.000579507	3.74102e-05	-3.33566	Protein COBRA, putative; contains IPR006918 (Glycosyl-phosphatidyl inositol-anchored, plant)
Csa4G082970	0.000579507	3.74189e-05	-3.05227	UNE1-like protein; contains IPR006943 (Domain of unknown function DUF641, plant)
Csa7G057010	0.000579507	3.74299e-05	-3.02847	Unknown protein
Csa3G357110	0.000579569	3.74747e-05	-4.33448	Ethylene responsive transcription factor 1a; contains IPR016177 (DNA-binding, integrase-type)
Csa1G305750	0.000579569	3.74843e-05	-2.03741	Serine/threonine-protein kinase; contains IPR011009 (Protein kinase-like domain), IPR013320 (Concanavalin A-like lectin/glucanase, subgroup)
Csa5G151560	0.000580701	3.75828e-05	-2.14414	Intracellular protein transport protein USO1-like protein
Csa2G338810	0.000581989	3.76915e-05	-3.66049	Trafficking protein particle complex subunit; contains IPR006722 (Sedlin)
Csa2G093850	0.000582147	3.77524e-05	-1.55688	DNA-directed RNA polymerase II subunit, putative; contains IPR011261 (DNA-directed RNA polymerase, dimerisation)
Csa3G207370	0.000582734	3.78158e-05	-2.11133	TP53RK-binding protein; contains IPR013926 (CGI121/TPRKB)
Csa6G507110	0.000582763	3.78431e-05	-4.27463	BZIP-like protein; contains IPR006867 (Domain of unknown function DUF632), IPR006868 (Domain of unknown function DUF630)
Csa5G454720	0.000583526	3.79319e-05	-2.66301	Malic enzyme; contains IPR012301 (Malic enzyme, N-terminal)
Csa5G139660	0.000583526	3.79654e-05	-2.82611	Putative receptor-like kinase; contains IPR001611 (Leucine-rich repeat), IPR011009 (Protein kinase-like domain), IPR013210 (Leucine-rich repeat-containing N-terminal, type 2)
Csa4G083640	0.000583526	3.80016e-05	-2.26669	DAG protein
Csa3G783840	0.000583526	3.80196e-05	-2.35251	Seed specific protein Bn15D14A; contains IPR027329 (TPX2, C-terminal domain)
Csa5G175730	0.000584305	3.80958e-05	-1.6877	Probable exosome complex exonuclease 1; contains IPR015847 (Exoribonuclease, phosphorolytic domain 2), IPR020568 (Ribosomal protein S5 domain 2-type fold), IPR027408 (PNPase/RNase PH domain)
Csa5G603280	0.00058535	3.82658e-05	-2.63903	Nucleobase ascorbate transporter; contains IPR006043 (Xanthine/uracil/vitamin C permease)
Csa7G197290	0.000587152	3.84385e-05	-3.21947	Kinesin-4; contains IPR001715 (Calponin homology domain), IPR001752 (Kinesin, motor domain), IPR027417 (P-loop containing nucleoside triphosphate hydrolase)
Csa3G146390	0.000587152	3.84603e-05	-5.0735	Protein tesmin/TSO1-like CXC 2; contains IPR005172 (CRC domain)
Csa2G292760	0.000589092	3.8613e-05	-3.71529	Cell division cycle-associated 7-like protein; contains IPR018866 (Zinc-finger domain of monoamine-oxidase A repressor R1)
Csa2G004170	0.000589438	3.86613e-05	-1.44244	Putative receptor protein kinase; contains IPR003404 (Alphaherpesvirus glycoprotein E), IPR011009 (Protein kinase-like domain)
Csa4G280680	0.000589753	3.87077e-05	-3.02145	Unknown protein
Csa6G491040	0.000590195	3.87756e-05	-1.5663	RNA-binding protein with multiple splicing; contains IPR012677 (Nucleotide-binding, alpha-beta plait)
Csa3G002940	0.000590195	3.87982e-05	-3.07966	Early nodulin-like protein 1; contains IPR008972 (Cupredoxin)
Csa4G651950	0.000590208	3.88658e-05	-2.61864	DNA-directed RNA polymerase; contains IPR007644 (RNA polymerase, beta subunit, protrusion), IPR015712 (DNA-directed RNA polymerase, subunit 2)
Csa1G062350	0.000590208	3.88871e-05	-5.2167	Laccase-like protein; contains IPR008972 (Cupredoxin)
Csa6G319760	0.000590208	3.88917e-05	-2.09095	Dynein light chain 1 cytoplasmic-like protein; contains IPR001372 (Dynein light chain, type 1/2)
Csa3G167360	0.000593101	3.91081e-05	-4.97947	GDSL esterase/lipase; contains IPR001087 (Lipase, GDSL)
Csa2G361450	0.000594076	3.92241e-05	-2.05115	BRASSINAZOLE-RESISTANT 1 protein, putative; contains IPR008540 (BZR1, transcriptional repressor)
Csa3G078290	0.000596926	3.94383e-05	-1.80156	TBC1 domain family member; contains IPR000195 (Rab-GTPase-TBC domain)
Csa1G495260	0.000597115	3.94768e-05	-2.43232	Unknown protein
Csa3G732410	0.000601519	3.97958e-05	-1.60921	26S proteasome regulatory subunit N8; contains IPR000555 (JAB1/Mov34/MPN/PAD-1), IPR024969 (Rpn11/EIF3F C-terminal domain)
Csa2G006090	0.000601519	3.98202e-05	-3.7088	Early nodulin, putative; contains IPR005050 (Early nodulin 93 ENOD93 protein)
Csa5G592800	0.000601666	3.99086e-05	-3.16886	Putative uncharacterized protein xy1420; contains IPR013216 (Methyltransferase type 11)
Csa1G008570	0.000604461	4.01842e-05	-2.37233	Hypersensitive-induced response protein; contains IPR001107 (Band 7 protein)
Csa4G652120	0.000604461	4.02152e-05	-1.62359	Mitochondrial glycoprotein family protein; contains IPR003428 (Mitochondrial glycoprotein)
Csa7G067500	0.000604461	4.02255e-05	-2.22508	Spinster-like protein; contains IPR011701 (Major facilitator superfamily), IPR016196 (Major facilitator superfamily domain, general substrate transporter)
Csa6G486740	0.000604515	4.02554e-05	-1.50152	COV1-like protein; contains IPR007462 (Protein of unknown function DUF502)
Csa3G697390	0.000613994	4.09668e-05	-3.10099	Telomerase reverse transcriptase
Csa7G214200	0.000614077	4.10046e-05	-1.19465	Prohibitin 1-like protein; contains IPR001107 (Band 7 protein)
Csa1G426960	0.000614077	4.10436e-05	-3.09001	Transmembrane protein 230; contains IPR008590 (Protein of unknown function DUF872, transmembrane)
Csa1G600880	0.000614077	4.10525e-05	-2.70914	Unknown protein
Csa6G128540	0.000614389	4.11001e-05	-1.89488	DTW domain-containing protein; contains IPR005636 (DTW)
Csa2G237150	0.000614796	4.11541e-05	-6.67346	COSII_At2g15890-like protein
Csa4G623390	0.000615748	4.13468e-05	-2.83967	Receptor-like protein kinase
Csa3G145790	0.000615748	4.13518e-05	-1.06728	Dymeclin; contains IPR019142 (Dymeclin)
Csa7G272120	0.000616778	4.14478e-05	-1.8929	Unknown protein
Csa3G810540	0.000619179	4.16361e-05	-1.4963	Polygalacturonase; contains IPR000743 (Glycoside hydrolase, family 28), IPR011050 (Pectin lyase fold/virulence factor)
Csa1G597110	0.000620256	4.17523e-05	-1.54597	Inter-alpha-trypsin inhibitor heavy chain, putative; contains IPR002035 (von Willebrand factor, type A)
Csa6G091310	0.000620256	4.17923e-05	-1.91297	Transferase, transferring glycosyl groups, putative
Csa1G257930	0.000620256	4.18071e-05	-1.25128	mRNA, clone: RTFL01-06-A24
Csa5G440090	0.000620256	4.18377e-05	-2.98008	F-box/WD repeat-containing protein 1A; contains IPR015943 (WD40/YVTN repeat-like-containing domain), IPR020472 (G-protein beta WD-40 repeat)
Csa6G501930	0.000620256	4.18435e-05	-2.39168	BES1/BZR1-like protein; contains IPR008540 (BZR1, transcriptional repressor)
Csa1G038380	0.000623342	4.20789e-05	-2.32734	Pseudo response regulator; contains IPR010402 (CCT domain), IPR011006 (CheY-like superfamily)
Csa3G881910	0.000626533	4.23215e-05	-1.00015	Cyclic nucleotide-gated channel; contains IPR005821 (Ion transport domain), IPR014710 (RmlC-like jelly roll fold)
Csa3G809420	0.000629843	4.25725e-05	-2.98274	SQUAMOSA promoter binding protein-like protein; contains IPR004333 (Transcription factor, SBP-box)
Csa1G229510	0.000630124	4.26189e-05	-2.30446	HAT-like transposase; contains IPR003656 (Zinc finger, BED-type predicted), IPR008906 (HAT dimerisation), IPR012337 (Ribonuclease H-like domain), IPR025525 (Domain of unknown function DUF4413)
Csa6G324880	0.000630517	4.27576e-05	-3.00179	Desiccation-related protein PCC13-62
Csa3G183370	0.000630517	4.28019e-05	-5.46847	Unknown protein
Csa3G710220	0.000630517	4.28292e-05	-2.12592	Glycosylphosphatidylinositol anchor biosynthesis protein 11; contains IPR009580 (GPI biosynthesis protein Pig-F)
Csa2G036650	0.000630517	4.28511e-05	-1.02209	Putative uncharacterized protein OSJNBa0040E17.32; contains IPR007658 (Protein of unknown function DUF594), IPR025315 (Domain of unknown function DUF4220)
Csa6G009480	0.000630517	4.28733e-05	-2.21735	LIM domain protein; contains IPR001781 (Zinc finger, LIM-type)
Csa6G009380	0.00063088	4.29447e-05	-6.59955	Unknown protein
Csa1G533540	0.000633662	4.31953e-05	-4.7874	CONSTANS-like zinc finger protein; contains IPR010402 (CCT domain)
Csa3G781550	0.000633677	4.32454e-05	-3.12956	N-acetyltransferase ESCO1
Csa6G517290	0.000634498	4.3329e-05	-2.59304	Smr (Small MutS Related) domain-containing protein; contains IPR013899 (Domain of unknown function DUF1771)
Csa6G495080	0.000634739	4.33731e-05	-3.3252	Unknown protein
Csa2G401350	0.000635566	4.35126e-05	-1.09597	50S ribosomal protein L14, putative; contains IPR000218 (Ribosomal protein L14b/L23e), IPR023571 (Ribosomal protein L14 domain)
Csa4G293860	0.000636299	4.35904e-05	-2.03191	Inorganic pyrophosphatase protein; contains IPR008162 (Inorganic pyrophosphatase)
Csa3G006740	0.000637298	4.37144e-05	-1.11069	Vacuolar protein sorting protein, putative; contains IPR008570 (ESCRT-II complex, vps25 subunit), IPR011991 (Winged helix-turn-helix DNA-binding domain)
Csa2G223130	0.000637504	4.37563e-05	-1.76321	Putative stress-induced protein sti1; contains IPR011990 (Tetratricopeptide-like helical)
Csa1G569440	0.000639603	4.39455e-05	-2.41409	Heavy metal-associated domain containing protein; contains IPR006121 (Heavy metal-associated domain, HMA)
Csa5G532970	0.000639603	4.39838e-05	-4.5242	Structural maintenance of chromosomes protein
Csa2G361400	0.000639662	4.40157e-05	-3.18285	F18O14.5; contains IPR024145 (Histone deacetylase complex subunit SAP30/SAP30-like), IPR025718 (Histone deacetylase complex subunit SAP30, Sin3 binding domain)
Csa4G050820	0.000640856	4.41612e-05	-3.25907	AT3g08600/F17O14_7; contains IPR010605 (Protein of unknown function DUF1191)
Csa2G352410	0.000640856	4.41753e-05	-3.02074	Putative MYB transcription factor; contains IPR009057 (Homeodomain-like)
Csa2G404940	0.000644569	4.44656e-05	-2.01028	Octicosapeptide/Phox/Bem1p domain-containing protein; contains IPR000270 (Phox/Bem1p)
Csa4G638520	0.000646005	4.46772e-05	-2.08316	Plant-specific domain TIGR01570 family protein; contains IPR006460 (Protein of unknown function DUF617, plant)
Csa5G606490	0.000648396	4.48989e-05	-3.34065	Cell division topological specificity factor; contains IPR005527 (Septum formation topological specificity factor MinE)
Csa5G588760	0.000648575	4.49437e-05	-1.20275	Small nuclear ribonucleoprotein 40 (U5); contains IPR015943 (WD40/YVTN repeat-like-containing domain), IPR020472 (G-protein beta WD-40 repeat)
Csa4G165850	0.000648575	4.49933e-05	-1.79888	DTW domain-containing protein; contains IPR005636 (DTW)
Csa6G505240	0.000648575	4.4996e-05	-4.04065	Receptor-like protein kinase; contains IPR001611 (Leucine-rich repeat), IPR003591 (Leucine-rich repeat, typical subtype), IPR011009 (Protein kinase-like domain), IPR013210 (Leucine-rich repeat-containing N-terminal, type 2), IPR025875 (Leucine rich repeat 4)
Csa5G606630	0.000649692	4.51018e-05	-4.76722	14-3-3-like protein GF14 Epsilon; contains IPR000308 (14-3-3 protein), IPR023409 (14-3-3 protein, conserved site), IPR023410 (14-3-3 domain)
Csa5G146240	0.000649935	4.51469e-05	-1.64979	Methyltransferase; contains IPR004159 (Putative S-adenosyl-L-methionine-dependent methyltransferase)
Csa2G083770	0.000651975	4.5317e-05	-2.35799	Chromatin assembly factor 1, subunit A, putative; contains IPR022043 (Chromatin assembly factor 1 subunit A)
Csa1G633400	0.000652934	4.54121e-05	-3.00344	R3H and coiled-coil domain-containing protein 1-like; contains IPR012677 (Nucleotide-binding, alpha-beta plait)
Csa6G092540	0.000653007	4.5447e-05	-4.04402	Glutaredoxin; contains IPR011905 (Glutaredoxin-like, plant II), IPR012336 (Thioredoxin-like fold)
Csa1G015820	0.000653007	4.5474e-05	-3.69195	Kinesin-like protein; contains IPR001752 (Kinesin, motor domain), IPR027417 (P-loop containing nucleoside triphosphate hydrolase)
Csa3G114430	0.000653896	4.55644e-05	-1.52403	Very-long-chain (3R)-3-hydroxyacyl-[acyl-carrier protein] dehydratase 2; contains IPR007482 (Protein-tyrosine phosphatase-like, PTPLA)
Csa3G849940	0.000655246	4.5751e-05	-1.17612	Phosducin, putative; contains IPR012336 (Thioredoxin-like fold)
Csa3G073850	0.000655246	4.57596e-05	-1.35685	Ribosomal protein S6 family protein; contains IPR000529 (Ribosomal protein S6), IPR014717 (Translation elongation factor EF1B/ribosomal protein S6)
Csa4G623900	0.000656769	4.59579e-05	-1.83459	Small nuclear ribonucleoprotein f, putative; contains IPR010920 (Like-Sm (LSM) domain), IPR016487 (Small nuclear ribonucleoprotein SmF)
Csa3G895740	0.000656769	4.59593e-05	-3.88233	U-box domain-containing protein; contains IPR011989 (Armadillo-like helical)
Csa7G432260	0.000656769	4.60208e-05	-1.46927	Putative atp-dependent rna helicase; contains IPR001650 (Helicase, C-terminal), IPR001878 (Zinc finger, CCHC-type), IPR014001 (Helicase, superfamily 1/2, ATP-binding domain), IPR014014 (RNA helicase, DEAD-box type, Q motif), IPR027417 (P-loop containing nucleoside triphosphate hydrolase)
Csa5G602230	0.000656769	4.60544e-05	-3.85449	Basic helix-loop-helix protein, putative; contains IPR025610 (Transcription factor MYC/MYB N-terminal)
Csa5G648670	0.000656769	4.61475e-05	-1.58869	Splicing factor 3B subunit 4; contains IPR012677 (Nucleotide-binding, alpha-beta plait)
Csa6G074590	0.000656769	4.61511e-05	-3.98188	Flap endonuclease 1; contains IPR006084 (XPG/Rad2 endonuclease)
Csa6G298490	0.000656769	4.61901e-05	-3.52059	Serine-rich platelet adhesin
Csa4G293120	0.000656769	4.61934e-05	-3.05864	Cysteine-rich secretory protein 3; contains IPR001283 (Allergen V5/Tpx-1-related)
Csa3G363160	0.000657064	4.62606e-05	-3.4753	Reticulon family protein; contains IPR003388 (Reticulon)
Csa4G443640	0.000657064	4.63254e-05	-1.84974	Cleft lip and palate transmembrane protein, putative; contains IPR008429 (Cleft lip and palate transmembrane 1)
Csa6G094760	0.000657064	4.63571e-05	-1.88234	Squamosa promoter-binding protein; contains IPR004333 (Transcription factor, SBP-box)
Csa7G081680	0.000657313	4.64209e-05	-4.91045	Putative jasmonate O-methyltransferase; contains IPR005299 (SAM dependent carboxyl methyltransferase)
Csa2G370440	0.000657313	4.64319e-05	-4.27994	Protein VERNALIZATION-INSENSITIVE, putative
Csa1G042710	0.000657466	4.64713e-05	-2.20978	Laccase; contains IPR017761 (Laccase)
Csa3G354520	0.000657641	4.65123e-05	-4.83459	Transcription factor; contains IPR011598 (Myc-type, basic helix-loop-helix (bHLH) domain)
Csa3G081380	0.000657683	4.65439e-05	-4.08891	Unknown protein
Csa4G627790	0.000658013	4.66625e-05	-2.18417	Subtilisin-like serine protease
Csa1G045830	0.000658013	4.66996e-05	-1.52641	WD repeat-containing protein; contains IPR015943 (WD40/YVTN repeat-like-containing domain)
Csa4G166970	0.000658013	4.67105e-05	-3.98103	Unknown protein
Csa3G837590	0.000658272	4.67862e-05	-1.50115	ADP-ribosylation factor; contains IPR005225 (Small GTP-binding protein domain), IPR006689 (Small GTPase superfamily, ARF/SAR type), IPR027417 (P-loop containing nucleoside triphosphate hydrolase)
Csa2G021590	0.000659012	4.6881e-05	-1.05288	Heat shock protein-like protein; contains IPR008978 (HSP20-like chaperone)
Csa2G337770	0.000659012	4.69004e-05	-2.87134	Cyclin-C1-1
Csa1G025040	0.000659012	4.69248e-05	-3.85917	WUSCHEL-related homeobox; contains IPR009057 (Homeodomain-like)
Csa6G490810	0.000659629	4.70356e-05	-2.91119	Nodulation protein H; contains IPR000863 (Sulfotransferase domain), IPR027417 (P-loop containing nucleoside triphosphate hydrolase)
Csa3G119350	0.000659629	4.70549e-05	-1.04721	Arginine/serine-rich splicing factor, putative; contains IPR012677 (Nucleotide-binding, alpha-beta plait)
Csa6G046310	0.000660435	4.71535e-05	-4.27206	Heat shock protein; contains IPR004176 (Clp, N-terminal), IPR023150 (Double Clp-N motif)
Csa4G011070	0.000660435	4.72136e-05	-2.63728	Unknown protein
Csa3G444600	0.000660435	4.72229e-05	-3.38021	cDNA, clone: J065196H20, full insert sequence
Csa2G301530	0.000660435	4.72506e-05	-1.30857	Actin 1; contains IPR004000 (Actin-related protein)
Csa5G352600	0.000660435	4.72561e-05	-1.47132	Prefoldin subunit 5, putative, expressed; contains IPR009053 (Prefoldin), IPR011599 (Prefoldin alpha subunit)
Csa5G148740	0.0006618	4.73825e-05	-2.43463	Triacylglycerol lipase, putative; contains IPR002921 (Lipase, class 3)
Csa4G307390	0.000661934	4.74497e-05	-3.36774	Tubulin beta chain, putative; contains IPR000217 (Tubulin), IPR023123 (Tubulin, C-terminal)
Csa4G064120	0.00066239	4.75162e-05	-4.00871	Glutathione S-transferase; contains IPR010987 (Glutathione S-transferase, C-terminal-like), IPR012336 (Thioredoxin-like fold)
Csa4G454650	0.000662588	4.75836e-05	-2.27163	Serine/threonine protein kinase; contains IPR011009 (Protein kinase-like domain)
Csa6G216950	0.000662588	4.7612e-05	-1.33221	F-box/LRR-repeat protein; contains IPR006553 (Leucine-rich repeat, cysteine-containing subtype)
Csa2G245480	0.00066283	4.77076e-05	-3.04217	BURP domain-containing protein; contains IPR004873 (BURP domain)
Csa1G604090	0.000663427	4.77877e-05	-2.50611	Metal tolerance protein
Csa3G812200	0.00066347	4.78197e-05	-2.22309	Zinc finger CCCH domain-containing protein; contains IPR000571 (Zinc finger, CCCH-type), IPR020683 (Ankyrin repeat-containing domain)
Csa6G383520	0.000663544	4.78539e-05	-1.90167	Protein disulfide isomerase-like protein; contains IPR005746 (Thioredoxin), IPR005792 (Protein disulphide isomerase), IPR012336 (Thioredoxin-like fold)
Csa2G396200	0.000665747	4.80712e-05	-2.51965	Glucuronoxylan 4-O-methyltransferase 3; contains IPR021148 (Putative polysaccharide biosynthesis protein)
Csa3G099710	0.000665747	4.80965e-05	-3.1203	Cotton fiber expressed protein 1; contains IPR008480 (Protein of unknown function DUF761, plant), IPR025520 (Domain of unknown function DUF4408)
Csa4G197820	0.000665747	4.80998e-05	-1.21898	MRNA, complete cds, clone: RAFL23-01-J08; contains IPR009038 (GOLD)
Csa4G006320	0.000666484	4.8182e-05	-1.87345	WD-repeat protein, putative; contains IPR006594 (LisH dimerisation motif), IPR006595 (CTLH, C-terminal LisH motif), IPR011047 (Quinonprotein alcohol dehydrogenase-like superfamily), IPR015943 (WD40/YVTN repeat-like-containing domain)
Csa5G606350	0.000667608	4.83386e-05	-2.49255	Alpha-1,2-fucosyltransferase; contains IPR004938 (Xyloglucan fucosyltransferase)
Csa1G045780	0.000667608	4.83504e-05	-1.41754	B12d-like protein; contains IPR010530 (NADH-ubiquinone reductase complex 1 MLRQ subunit)
Csa4G165870	0.000669867	4.85432e-05	-3.16519	Putative exosome complex exonuclease; contains IPR020568 (Ribosomal protein S5 domain 2-type fold)
Csa4G645250	0.000670077	4.85929e-05	-2.97894	Cellulose synthase-like protein
Csa5G606500	0.000670077	4.86593e-05	-1.57731	Putative uncharacterized protein RAF9-1; contains IPR007493 (Protein of unknown function DUF538)
Csa3G710740	0.000670077	4.86613e-05	-1.4427	Uv excision repair protein rad23, putative; contains IPR004806 (UV excision repair protein Rad23), IPR009060 (UBA-like)
Csa6G107880	0.000670077	4.86751e-05	-2.33885	IQ-domain 17; contains IPR000048 (IQ motif, EF-hand binding site), IPR025064 (Domain of unknown function DUF4005), IPR027417 (P-loop containing nucleoside triphosphate hydrolase)
Csa4G192160	0.000670466	4.87374e-05	-4.57186	ARM repeat-containing protein; contains IPR007022 (Survival motor neuron interacting protein 1), IPR016024 (Armadillo-type fold)
Csa2G196900	0.000670466	4.87682e-05	-4.78613	Sieve element occlusion protein 1
Csa1G600960	0.000670466	4.87909e-05	-3.40092	Unknown protein
Csa5G261720	0.000671638	4.8908e-05	-4.12286	Shattering 4; contains IPR009057 (Homeodomain-like)
Csa4G056520	0.000672211	4.90349e-05	-3.99354	Ring finger protein, putative; contains IPR013083 (Zinc finger, RING/FYVE/PHD-type)
Csa6G381790	0.000673076	4.91273e-05	-1.12217	Wound-responsive family protein; contains IPR014840 (Hpc2-related domain), IPR026949 (Ubinuclein/Yemanuclein)
Csa6G421620	0.000674013	4.92279e-05	-3.27401	Putative RING zinc finger domain superfamily protein; contains IPR013083 (Zinc finger, RING/FYVE/PHD-type)
Csa3G166300	0.000674013	4.92543e-05	-3.44058	Nucleic acid-binding-like protein; contains IPR012340 (Nucleic acid-binding, OB-fold)
Csa1G050260	0.000674262	4.93019e-05	-4.36052	Unknown protein
Csa7G041980	0.000674655	4.94519e-05	-2.23604	Cell differentiation protein rcd1, putative; contains IPR007216 (Rcd1), IPR016024 (Armadillo-type fold)
Csa7G047440	0.000674655	4.94671e-05	-1.78983	Pentatricopeptide repeat-containing protein, putative; contains IPR002885 (Pentatricopeptide repeat), IPR011990 (Tetratricopeptide-like helical)
Csa6G077430	0.000674655	4.94723e-05	-1.25779	40S ribosomal protein S13, putative; contains IPR000589 (Ribosomal protein S15), IPR012606 (Ribosomal protein S13/S15, N-terminal)
Csa5G221950	0.000674655	4.95318e-05	-2.88148	Transcription factor; contains IPR004827 (Basic-leucine zipper domain)
Csa4G280640	0.000674655	4.95361e-05	-1.79932	Disease resistance response protein; contains IPR004265 (Plant disease resistance response protein)
Csa7G432070	0.000675641	4.96528e-05	-2.68367	Desumoylating isopeptidase 2; contains IPR008580 (Domain of unknown function DUF862, eukaryotic)
Csa3G860270	0.000675641	4.96938e-05	-3.18485	Transcription factor, putative; contains IPR011598 (Myc-type, basic helix-loop-helix (bHLH) domain)
Csa2G346060	0.000675641	4.96968e-05	-1.02782	Unknown protein
Csa3G733930	0.000676268	4.98151e-05	-1.89817	Legume-specific protein
Csa4G653420	0.000678114	5.00263e-05	-1.43946	F5M15.23
Csa1G005490	0.000678461	5.00814e-05	-5.9135	Polygalacturonase-1 non-catalytic subunit beta, putative; contains IPR004873 (BURP domain)
Csa6G520320	0.000679086	5.01853e-05	-1.0794	Splicing factor 3b subunit; contains IPR009846 (Splicing factor 3B subunit 5/RDS3 complex subunit 10)
Csa7G066210	0.000679086	5.02086e-05	-1.73787	Peptidyl-prolyl cis-trans isomerase; contains IPR001179 (Peptidyl-prolyl cis-trans isomerase, FKBP-type, domain), IPR023566 (Peptidyl-prolyl cis-trans isomerase, FKBP-type)
Csa6G517940	0.000679086	5.0248e-05	-3.46614	Dof zinc finger protein-like protein; contains IPR003851 (Zinc finger, Dof-type)
Csa2G360730	0.000679086	5.02753e-05	-1.55145	B3 domain-containing protein; contains IPR015300 (DNA-binding pseudobarrel domain)
Csa5G154830	0.000681149	5.04885e-05	-2.6873	Remorin; contains IPR005516 (Remorin, C-terminal)
Csa3G895620	0.000681149	5.0517e-05	-4.56227	Receptor-like protein kinase; contains IPR001611 (Leucine-rich repeat), IPR003591 (Leucine-rich repeat, typical subtype), IPR011009 (Protein kinase-like domain), IPR013210 (Leucine-rich repeat-containing N-terminal, type 2)
Csa5G517810	0.000681453	5.05691e-05	-4.81152	CONSTANS-like zinc finger protein; contains IPR010402 (CCT domain)
Csa6G486810	0.000681986	5.06757e-05	-1.84686	3-dehydroquinate dehydratase/shikimate 5-dehydrogenase; contains IPR013708 (Shikimate dehydrogenase substrate binding, N-terminal), IPR013785 (Aldolase-type TIM barrel), IPR016040 (NAD(P)-binding domain), IPR022893 (Shikimate, quinate/shikimate dehydrogenase)
Csa1G164680	0.000681986	5.07276e-05	-2.03965	Sec23/sec24 transport family protein; contains IPR006900 (Sec23/Sec24, helical domain)
Csa5G174630	0.000681986	5.07457e-05	-3.70319	Laccase-22; contains IPR008972 (Cupredoxin)
Csa7G340200	0.000681986	5.07572e-05	-1.19676	GPI transamidase component Gpi16, putative; contains IPR007245 (GPI transamidase component PIG-T)
Csa7G352490	0.000682677	5.0868e-05	-3.93218	Vacuolar iron transporter-like protein; contains IPR008217 (Domain of unknown function DUF125, transmembrane)
Csa3G732450	0.000684843	5.1083e-05	-2.34905	Unknown protein
Csa6G527060	0.000684843	5.11337e-05	-1.09129	Histone acetyltransferase gcn5, putative; contains IPR001487 (Bromodomain), IPR016181 (Acyl-CoA N-acyltransferase)
Csa3G734980	0.000684843	5.11657e-05	-5.27596	Tetratricopeptide repeat-containing protein; contains IPR011990 (Tetratricopeptide-like helical)
Csa6G430720	0.000684843	5.11702e-05	-3.24496	Crt-like protein
Csa7G341240	0.000684843	5.11889e-05	-1.69898	Transcription factor, putative; contains IPR006578 (MADF domain), IPR017877 (Myb-like domain)
Csa7G066290	0.000684843	5.12082e-05	-1.12385	Pentatricopeptide repeat-containing protein, putative; contains IPR002885 (Pentatricopeptide repeat)
Csa5G198160	0.000685069	5.12828e-05	-3.47939	Proliferating cell nuclear antigen; contains IPR000730 (Proliferating cell nuclear antigen, PCNA)
Csa1G690210	0.000685069	5.12848e-05	-1.87346	Seed specific protein Bn15D14A; contains IPR027329 (TPX2, C-terminal domain)
Csa3G110640	0.000685459	5.13438e-05	-1.23795	Ras-related protein Rab-1A; contains IPR001806 (Small GTPase superfamily), IPR002041 (Ran GTPase), IPR005225 (Small GTP-binding protein domain), IPR024156 (Small GTPase superfamily, ARF type), IPR027417 (P-loop containing nucleoside triphosphate hydrolase)
Csa2G000370	0.000685519	5.13781e-05	-1.02766	O-acyltransferase; contains IPR004299 (Membrane bound O-acyl transferase, MBOAT)
Csa5G025920	0.000686896	5.15117e-05	-4.3406	Vacuolar iron transporter Ccc1, putative; contains IPR008217 (Domain of unknown function DUF125, transmembrane)
Csa3G816170	0.000687374	5.16455e-05	-2.15812	RING finger protein; contains IPR013083 (Zinc finger, RING/FYVE/PHD-type)
Csa3G827270	0.000687374	5.16701e-05	-2.33046	2-aminoethanethiol dioxygenase; contains IPR012864 (Cysteamine dioxygenase), IPR014710 (RmlC-like jelly roll fold)
Csa4G050150	0.000687374	5.1686e-05	-1.60828	F22C12.19
Csa4G000930	0.000687374	5.16967e-05	-2.17117	40S ribosomal protein S29, putative; contains IPR001209 (Ribosomal protein S14)
Csa5G585970	0.000688487	5.18103e-05	-3.81403	Peptide chain release factor, putative; contains IPR004373 (Peptide chain release factor 1), IPR014720 (Double-stranded RNA-binding-like domain)
Csa3G710860	0.000688865	5.18729e-05	-2.30726	Phospholipid N-methyltransferase; contains IPR007318 (Phospholipid methyltransferase)
Csa6G421760	0.000688865	5.19114e-05	-3.47642	Heat shock protein, putative; contains IPR008978 (HSP20-like chaperone)
Csa1G532290	0.000688865	5.19287e-05	-2.6267	Protein trichome birefringence-like 38; contains IPR025846 (PMR5 N-terminal domain), IPR026057 (PC-Esterase)
Csa6G020230	0.00068974	5.21148e-05	-2.41136	Unknown protein
Csa3G209460	0.00069263	5.24235e-05	-2.86206	Harpin-induced protein 1 containing protein, expressed; contains IPR004864 (Late embryogenesis abundant protein, LEA-14)
Csa5G212600	0.00069263	5.24236e-05	-2.16138	40S ribosomal protein S4; contains IPR000876 (Ribosomal protein S4e)
Csa3G690810	0.000693243	5.25001e-05	-1.28814	DNA-directed RNA polymerase II subunit J; contains IPR009025 (DNA-directed RNA polymerase, RBP11-like)
Csa4G515540	0.000693787	5.25715e-05	-1.14268	Endoribonuclease E-like protein
Csa4G638470	0.000693833	5.26062e-05	-1.60493	Nucleobase-ascorbate transporter; contains IPR006043 (Xanthine/uracil/vitamin C permease)
Csa1G050560	0.000693833	5.26366e-05	-5.65821	Protein transport protein sec61 gamma subunit
Csa7G075000	0.000693833	5.27384e-05	-1.15882	Putative uncharacterized protein OSJNBa0057G07.23
Csa1G383520	0.000693833	5.27455e-05	-4.8327	Leucine-rich repeat receptor-like serine/threonine-protein kinase; contains IPR001611 (Leucine-rich repeat), IPR013210 (Leucine-rich repeat-containing N-terminal, type 2)
Csa7G071380	0.000693833	5.27795e-05	-1.3162	Probable dual-specificity RNA methyltransferase RlmN; contains IPR004383 (Ribosomal RNA large subunit methyltransferase RlmN/Cfr), IPR013785 (Aldolase-type TIM barrel)
Csa3G702070	0.000693833	5.2785e-05	-4.12631	Auxin-independent growth promoter-like protein; contains IPR019378 (GDP-fucose protein O-fucosyltransferase)
Csa2G348910	0.000693833	5.27864e-05	-1.0166	Putative DUF231 domain containing family protein; contains IPR025846 (PMR5 N-terminal domain), IPR026057 (PC-Esterase)
Csa6G519530	0.000694936	5.2961e-05	-2.86	U-box domain-containing protein; contains IPR016024 (Armadillo-type fold)
Csa4G663630	0.000695839	5.30904e-05	-2.20498	Receptor protein kinase-like protein; contains IPR011009 (Protein kinase-like domain), IPR013320 (Concanavalin A-like lectin/glucanase, subgroup)
Csa5G495920	0.00069693	5.3204e-05	-1.83752	Elongation factor 1-alpha; contains IPR000795 (Elongation factor, GTP-binding domain), IPR009000 (Translation elongation/initiation factor/Ribosomal, beta-barrel), IPR027417 (P-loop containing nucleoside triphosphate hydrolase)
Csa6G338160	0.000697778	5.32991e-05	-4.26034	Serine carboxypeptidase-like protein; contains IPR001563 (Peptidase S10, serine carboxypeptidase)
Csa5G148700	0.000697778	5.33295e-05	-1.51994	Unknown protein
Csa2G380050	0.000699181	5.34672e-05	-3.87573	Zinc finger (Ran-binding) family protein; contains IPR001876 (Zinc finger, RanBP2-type)
Csa5G524810	0.000699425	5.35569e-05	-7.16675	50S ribosomal protein L2, chloroplastic; contains IPR002171 (Ribosomal protein L2)
Csa2G179730	0.000699425	5.36219e-05	-3.62432	1-aminocyclopropane-1-carboxylate oxidase-like protein; contains IPR005123 (Oxoglutarate/iron-dependent dioxygenase), IPR026992 (Non-haem dioxygenase N-terminal domain), IPR027443 (Isopenicillin N synthase-like)
Csa2G368870	0.000699425	5.36337e-05	-3.3364	Related to kinesin; contains IPR001752 (Kinesin, motor domain), IPR027417 (P-loop containing nucleoside triphosphate hydrolase)
Csa4G593900	0.000699425	5.3638e-05	-4.01925	C2 domain-containing protein; contains IPR008973 (C2 calcium/lipid-binding domain, CaLB), IPR013583 (Phosphoribosyltransferase C-terminal)
Csa2G020990	0.00069982	5.36987e-05	-2.59958	Branched-chain amino acid aminotransferase-like protein; contains IPR001544 (Aminotransferase, class IV), IPR027417 (P-loop containing nucleoside triphosphate hydrolase)
Csa7G048620	0.000700247	5.3769e-05	-2.74822	Transcription factor, putative
Csa7G451410	0.000700247	5.37925e-05	-1.42215	RNA-binding protein with multiple splicing; contains IPR012677 (Nucleotide-binding, alpha-beta plait)
Csa7G372330	0.000705367	5.42165e-05	-2.18418	Fimbrin, putative; contains IPR001715 (Calponin homology domain)
Csa3G146600	0.000706035	5.42986e-05	-1.12313	Unknown protein
Csa1G073760	0.000707637	5.44839e-05	-1.34556	Allantoinase, putative; contains IPR017593 (Allantoinase)
Csa5G523060	0.000707637	5.44851e-05	-1.44103	GPI transamidase component gaa1; contains IPR007246 (Gaa1-like, GPI transamidase component)
Csa3G114490	0.000707637	5.45352e-05	-2.09089	Nucleobase-ascorbate transporter; contains IPR006043 (Xanthine/uracil/vitamin C permease)
Csa1G046820	0.000707637	5.4545e-05	-1.99938	MYB transcription factor; contains IPR009057 (Homeodomain-like)
Csa2G030610	0.000709524	5.47522e-05	-8.91397	Histone H2A; contains IPR009072 (Histone-fold)
Csa2G348190	0.0007115	5.49356e-05	-1.31577	Peroxisomal multifunctional enzyme type 2; contains IPR002539 (MaoC-like domain), IPR027090 (Enoyl-CoA hydratase 2)
Csa3G264750	0.000715312	5.52761e-05	-2.58166	Myb family transcription factor; contains IPR009057 (Homeodomain-like)
Csa3G236020	0.000715312	5.52922e-05	-1.16037	26S protease regulatory subunit 4 homolog; contains IPR027417 (P-loop containing nucleoside triphosphate hydrolase)
Csa1G501840	0.000716853	5.55049e-05	-4.79285	3-ketoacyl-CoA synthase; contains IPR012392 (Very-long-chain 3-ketoacyl-CoA synthase), IPR016039 (Thiolase-like)
Csa5G056090	0.000717028	5.55497e-05	-1.78715	Oxidoreductase, 2OG-Fe(II) oxygenase family protein; contains IPR027450 (Alpha-ketoglutarate-dependent dioxygenase AlkB-like)
Csa5G261730	0.000718362	5.56843e-05	-3.73056	Unknown protein
Csa4G622850	0.000720118	5.58518e-05	-1.25706	Myosin-like protein
Csa6G128640	0.000720943	5.59471e-05	-1.86605	ELMO domain-containing protein 2; contains IPR006816 (Engulfment/cell motility, ELMO)
Csa3G124870	0.000721155	5.60263e-05	-2.35176	MADS box transcription factor 5; contains IPR002487 (Transcription factor, K-box)
Csa3G814330	0.000721912	5.61249e-05	-1.17262	Ribosome production factor; contains IPR004154 (Anticodon-binding), IPR007109 (Brix domain)
Csa3G142920	0.000721912	5.6148e-05	-3.20929	FHA domain-containing protein; contains IPR008984 (SMAD/FHA domain)
Csa4G029990	0.000722441	5.62658e-05	-2.00588	3-hydroxyacyl-[acyl-carrier-protein] dehydratase FabZ; contains IPR010084 (Beta-hydroxyacyl-(acyl-carrier-protein) dehydratase FabZ)
Csa2G101100	0.000722441	5.62703e-05	-3.26421	Unknown protein
Csa3G840440	0.000722441	5.62835e-05	-1.19658	Surfeit locus protein 2 containing protein; contains IPR008833 (Surfeit locus 2)
Csa5G517080	0.00072364	5.64084e-05	-2.90393	Unknown protein
Csa3G764550	0.000724805	5.66059e-05	-2.91489	Beta-1,2-xylosyltransferase; contains IPR007657 (Glycosyltransferase AER61, uncharacterised)
Csa1G096080	0.000724805	5.66409e-05	-3.19289	Unknown protein
Csa5G612870	0.000724805	5.66488e-05	-1.96387	Octanoyltransferase; contains IPR000544 (Octanoyltransferase)
Csa4G001730	0.000724805	5.66742e-05	-1.10911	Lycopene beta-cyclase; contains IPR008671 (Lycopene cyclase-type, FAD-binding)
Csa6G424000	0.000724805	5.66885e-05	-3.25557	Lipoxygenase; contains IPR000907 (Lipoxygenase), IPR008976 (Lipase/lipooxygenase, PLAT/LH2), IPR027433 (Lipoxygenase, domain 3)
Csa1G005580	0.000726314	5.69879e-05	-2.2784	RNA-dependent RNA polymerase 2; contains IPR000504 (RNA recognition motif domain), IPR007855 (RNA-dependent RNA polymerase, eukaryotic-type)
Csa4G001840	0.000726314	5.69962e-05	-1.60647	U1 small nuclear ribonucleoprotein A; contains IPR012677 (Nucleotide-binding, alpha-beta plait), IPR024888 (U1 small nuclear ribonucleoprotein A/U2 small nuclear ribonucleoprotein B'')
Csa2G295940	0.000726825	5.70679e-05	-4.63486	LOB domain-containing protein; contains IPR004883 (Lateral organ boundaries, LOB)
Csa1G580250	0.000728444	5.72584e-05	-2.17146	Unknown protein
Csa6G318160	0.000728769	5.73157e-05	-5.79108	Ethylene-responsive transcription factor 5; contains IPR016177 (DNA-binding, integrase-type)
Csa4G641680	0.000730442	5.7479e-05	-1.8254	Probable carbohydrate esterase; contains IPR005181 (Domain of unknown function DUF303, acetylesterase putative)
Csa6G194170	0.000730483	5.75217e-05	-1.95178	Vesicle-associated membrane protein, putative; contains IPR001388 (Synaptobrevin), IPR011012 (Longin-like domain)
Csa3G640590	0.000730483	5.75599e-05	-1.54072	Unknown protein; contains IPR013865 (Protein of unknown function DUF1754, eukaryotic)
Csa3G120410	0.000730483	5.75935e-05	-3.15237	Unknown protein; contains IPR009424 (Arabinogalactan peptide, AGP)
Csa7G329370	0.000730483	5.76317e-05	-1.7558	Unknown protein
Csa4G639100	0.000730483	5.76731e-05	-2.51688	RNA-binding protein; contains IPR012677 (Nucleotide-binding, alpha-beta plait)
Csa5G160180	0.000731883	5.78155e-05	-2.97949	NAC domain-containing protein, putative; contains IPR003441 (No apical meristem (NAM) protein)
Csa5G148660	0.000732108	5.78924e-05	-1.57022	Dof zinc finger protein; contains IPR003851 (Zinc finger, Dof-type)
Csa4G575860	0.000733477	5.8101e-05	-2.89635	Unknown protein; contains IPR003377 (Cornichon)
Csa2G377900	0.000733565	5.81584e-05	-2.38664	Ribonuclease H2 subunit B; contains IPR019024 (Ribonuclease H2, subunit B)
Csa3G150210	0.000733565	5.81718e-05	-3.69423	Protein phosphatase 2c, putative; contains IPR001932 (Protein phosphatase 2C (PP2C)-like), IPR015655 (Protein phosphatase 2C)
Csa3G002700	0.000734405	5.82704e-05	-1.31724	Proteasome subunit alpha type; contains IPR000426 (Proteasome, alpha-subunit, N-terminal domain), IPR001353 (Proteasome, subunit alpha/beta)
Csa3G284020	0.000734477	5.83081e-05	-1.87759	High mobility group protein; contains IPR011991 (Winged helix-turn-helix DNA-binding domain), IPR020478 (AT hook-like)
Csa2G285300	0.000735003	5.83818e-05	-1.84766	Red chlorophyll catabolite reductase; contains IPR009439 (Red chlorophyll catabolite reductase)
Csa5G548130	0.000736769	5.85542e-05	-1.83516	Xyloglucan endotransglucosylase/hydrolase 13; contains IPR008985 (Concanavalin A-like lectin/glucanases superfamily), IPR016455 (Xyloglucan endotransglucosylase/hydrolase)
Csa6G093630	0.000737569	5.86498e-05	-3.6982	Unknown protein
Csa6G425080	0.000743609	5.92272e-05	-3.44577	Probable membrane-associated kinase regulator 1
Csa4G312820	0.000747144	5.95982e-05	-3.9841	Unknown protein
Csa7G290510	0.000747144	5.96135e-05	-1.43773	Receptor-type tyrosine-protein phosphatase S; contains IPR000387 (Protein-tyrosine/Dual specificity phosphatase)
Csa6G000100	0.000747144	5.9617e-05	-2.32084	Dihydrolipoyl dehydrogenase; contains IPR006258 (Dihydrolipoamide dehydrogenase), IPR013027 (FAD-dependent pyridine nucleotide-disulphide oxidoreductase), IPR016156 (FAD/NAD-linked reductase, dimerisation), IPR023753 (Pyridine nucleotide-disulphide oxidoreductase, FAD/NAD(P)-binding domain)
Csa7G195280	0.000747144	5.96667e-05	-1.06032	Nitric oxide synthase interacting protein; contains IPR016818 (Nitric oxide synthase-interacting)
Csa6G181540	0.000747144	5.97039e-05	-3.13739	Glucan endo-1,3-beta-glucosidase; contains IPR000490 (Glycoside hydrolase, family 17), IPR012946 (X8), IPR017853 (Glycoside hydrolase, superfamily)
Csa7G065180	0.000748031	5.98399e-05	-2.15316	Curved DNA-binding protein; contains IPR001623 (DnaJ domain)
Csa3G419290	0.000748792	5.99333e-05	-1.49514	Trafficking protein particle complex subunit, putative; contains IPR007194 (Transport protein particle (TRAPP) component), IPR024096 (NO signalling/Golgi transport ligand-binding domain)
Csa5G635380	0.000749461	6.00521e-05	-1.66691	NADH dehydrogenase [ubiquinone] complex I, assembly factor 7; contains IPR003788 (Putative S-adenosyl-L-methionine-dependent methyltransferase MidA)
Csa6G491650	0.00074985	6.01313e-05	-3.56282	Cyclin d, putative; contains IPR013763 (Cyclin-like)
Csa3G681150	0.00074985	6.01486e-05	-3.35486	Serine carboxypeptidase (Carboxypeptidase D), putative; contains IPR001563 (Peptidase S10, serine carboxypeptidase)
Csa3G881710	0.000754763	6.06412e-05	-4.56526	Replication protein A 30 kDa subunit, putative; contains IPR014646 (Replication protein A, subunit RPA32)
Csa5G218850	0.00075575	6.0777e-05	-2.10996	Mitochondrial ribosomal protein L37; contains IPR013870 (Ribosomal protein L37, mitochondrial)
Csa3G734130	0.00075575	6.07863e-05	-1.56002	Palmitoyltransferase, putative; contains IPR001594 (Zinc finger, DHHC-type, palmitoyltransferase)
Csa5G148530	0.0007587	6.10813e-05	-1.12981	Abhydrolase domain-containing protein; contains IPR012020 (AB-hydrolase YheT, putative)
Csa3G099670	0.0007587	6.10896e-05	-3.30384	Cyclic nucleotide-gated channel
Csa4G038720	0.000759121	6.11733e-05	-4.21177	DNA helicase INO80; contains IPR000330 (SNF2-related), IPR001650 (Helicase, C-terminal), IPR027417 (P-loop containing nucleoside triphosphate hydrolase)
Csa4G046730	0.000759121	6.11896e-05	-1.42032	Small nuclear ribonucleoprotein-like protein; contains IPR010920 (Like-Sm (LSM) domain), IPR027248 (Small nuclear ribonucleoprotein Sm D2)
Csa1G616240	0.000761775	6.14367e-05	-2.19914	Glucan endo-1,3-beta-glucosidase; contains IPR000490 (Glycoside hydrolase, family 17), IPR017853 (Glycoside hydrolase, superfamily)
Csa3G002500	0.000763682	6.16237e-05	-2.16788	Pentatricopeptide repeat-containing protein; contains IPR002885 (Pentatricopeptide repeat), IPR011990 (Tetratricopeptide-like helical)
Csa7G075610	0.000763794	6.1666e-05	-4.5763	Putative ternary complex factor MIP1; contains IPR006869 (Domain of unknown function DUF547), IPR025757 (Ternary complex factor MIP1, leucine-zipper)
Csa2G100550	0.000763856	6.17043e-05	-4.527	MYB transcription factor; contains IPR009057 (Homeodomain-like)
Csa2G369220	0.00076762	6.21616e-05	-1.68145	Clathrin assembly protein, putative; contains IPR008942 (ENTH/VHS), IPR011417 (AP180 N-terminal homology (ANTH) domain)
Csa6G495620	0.00076762	6.21754e-05	-2.9415	Transcription factor GRAS family protein; contains IPR005202 (Transcription factor GRAS)
Csa2G373530	0.000767803	6.22321e-05	-2.71267	Unknown protein
Csa3G748260	0.000769349	6.24494e-05	-5.33159	Putative receptor kinase; contains IPR001611 (Leucine-rich repeat), IPR011009 (Protein kinase-like domain), IPR013210 (Leucine-rich repeat-containing N-terminal, type 2)
Csa5G098980	0.000769576	6.25013e-05	-1.61039	Sodium/hydrogen exchanger, putative, expressed; contains IPR006153 (Cation/H+ exchanger), IPR018422 (Cation/H+ exchanger, CPA1 family)
Csa7G071460	0.00077236	6.2761e-05	-2.52107	40S ribosomal protein S29, putative; contains IPR001209 (Ribosomal protein S14)
Csa3G119260	0.000772595	6.28137e-05	-3.3257	Cytochrome b5; contains IPR001199 (Cytochrome b5-like heme/steroid binding domain)
Csa6G312540	0.000772953	6.29101e-05	-1.91504	GATA transcription factor, putative; contains IPR013088 (Zinc finger, NHR/GATA-type)
Csa5G523130	0.000772991	6.29468e-05	-5.40285	Putative uncharacterized protein At2g42180/T24P15.9; contains IPR008480 (Protein of unknown function DUF761, plant)
Csa5G647440	0.000775926	6.32213e-05	-1.22587	Dynamin homolog; contains IPR000375 (Dynamin central domain), IPR001401 (Dynamin, GTPase domain), IPR011993 (Pleckstrin homology-like domain), IPR020850 (GTPase effector domain, GED), IPR022812 (Dynamin), IPR027417 (P-loop containing nucleoside triphosphate hydrolase)
Csa7G447150	0.000775926	6.32872e-05	-2.96746	Ethylene-responsive transcription factor 1; contains IPR016177 (DNA-binding, integrase-type)
Csa2G404790	0.000777545	6.3538e-05	-1.81203	Peptidase M50B-like protein
Csa7G427110	0.000778143	6.36373e-05	-1.84444	Actin related protein; contains IPR004000 (Actin-related protein)
Csa6G382960	0.000778307	6.36846e-05	-1.59913	Replication factor C subunit; contains IPR008921 (DNA polymerase III, clamp loader complex, gamma/delta/delta subunit, C-terminal), IPR027417 (P-loop containing nucleoside triphosphate hydrolase)
Csa7G447060	0.000778307	6.37184e-05	-1.80233	Auxin-responsive protein; contains IPR003311 (AUX/IAA protein)
Csa5G638460	0.000778976	6.3875e-05	-2.83002	Unknown protein
Csa3G038150	0.000779652	6.39695e-05	-1.90821	Histone deacetylase complex subunit SAP18, putative; contains IPR010516 (Sin3 associated polypeptide p18)
Csa2G015850	0.000779652	6.40461e-05	-3.15355	Receptor-like kinase; contains IPR011009 (Protein kinase-like domain), IPR013320 (Concanavalin A-like lectin/glucanase, subgroup)
Csa4G628900	0.000779652	6.40661e-05	-2.6296	Ras-related protein Rab-25; contains IPR001806 (Small GTPase superfamily), IPR005225 (Small GTP-binding protein domain), IPR027417 (P-loop containing nucleoside triphosphate hydrolase)
Csa2G423590	0.000779677	6.41021e-05	-1.90673	Transcription factor; contains IPR011598 (Myc-type, basic helix-loop-helix (bHLH) domain)
Csa5G579560	0.000780163	6.4176e-05	-2.95436	Putative leucine-rich repeat receptor-like protein kinase family protein; contains IPR003591 (Leucine-rich repeat, typical subtype), IPR013210 (Leucine-rich repeat-containing N-terminal, type 2), IPR025875 (Leucine rich repeat 4)
Csa2G355000	0.000781708	6.43711e-05	-2.10938	Ran GTPase activating protein; contains IPR025265 (WPP domain)
Csa4G620640	0.000782078	6.44357e-05	-1.94175	Putative leucine-rich repeat receptor-like protein kinase family protein; contains IPR001611 (Leucine-rich repeat), IPR003591 (Leucine-rich repeat, typical subtype), IPR013210 (Leucine-rich repeat-containing N-terminal, type 2)
Csa2G190730	0.000782468	6.45019e-05	-2.07384	Nicotiana lesion-inducing like; contains IPR008637 (HR-like lesion-inducer)
Csa2G404960	0.00078258	6.4574e-05	-2.29691	Putative lipid phosphate phosphatase 3; contains IPR000326 (Phosphatidic acid phosphatase type 2/haloperoxidase)
Csa3G199040	0.00078258	6.45792e-05	-1.12384	Unknown protein
Csa3G417720	0.000785273	6.50438e-05	-1.87919	Unknown protein
Csa1G002720	0.000785273	6.50784e-05	-1.65716	Phosphopantothenoylcysteine decarboxylase; contains IPR003382 (Flavoprotein)
Csa3G748800	0.000785273	6.51156e-05	-1.85212	Peroxiredoxin, putative; contains IPR012336 (Thioredoxin-like fold)
Csa7G407650	0.000785273	6.51468e-05	-4.77034	DNA replication licensing factor; contains IPR001208 (Mini-chromosome maintenance, DNA-dependent ATPase), IPR027417 (P-loop containing nucleoside triphosphate hydrolase)
Csa6G423330	0.000785273	6.5167e-05	-3.80736	Unknown protein
Csa3G732570	0.000785273	6.51774e-05	-1.03786	Ataxin 3 variant ref; contains IPR006155 (Machado-Joseph disease protein MJD)
Csa1G025950	0.000786546	6.53871e-05	-1.90711	U1 small nuclear ribonucleoprotein A; contains IPR012677 (Nucleotide-binding, alpha-beta plait), IPR024888 (U1 small nuclear ribonucleoprotein A/U2 small nuclear ribonucleoprotein B'')
Csa3G189860	0.000786546	6.53963e-05	-1.21094	Methionine aminopeptidase; contains IPR000994 (Peptidase M24, structural domain), IPR001714 (Peptidase M24, methionine aminopeptidase), IPR011991 (Winged helix-turn-helix DNA-binding domain)
Csa6G088090	0.000786546	6.542e-05	-3.21846	F21M11.3 protein
Csa6G514900	0.000789786	6.57238e-05	-1.1647	Tumor suppressor candidate, putative; contains IPR021149 (Oligosaccharyl transferase complex, subunit OST3/OST6)
Csa2G250420	0.000791972	6.59747e-05	-2.89353	Coatomer alpha subunit, putative; contains IPR010714 (Coatomer, alpha subunit, C-terminal)
Csa7G047290	0.000792417	6.60462e-05	-4.6792	Putative uncharacterized protein T19D16.22
Csa5G174650	0.000793541	6.61885e-05	-4.28986	Probable aspartic protease; contains IPR001461 (Peptidase A1), IPR021109 (Aspartic peptidase)
Csa4G012360	0.000793541	6.62453e-05	-4.30517	F12F1.11
Csa3G129640	0.000793541	6.6278e-05	-1.20479	Rapid alkalinization factor preproprotein; contains IPR008801 (Rapid ALkalinization Factor)
Csa5G262260	0.000794292	6.63754e-05	-4.25482	Formin-like protein; contains IPR003104 (Actin-binding FH2/DRF autoregulatory)
Csa3G860260	0.000796013	6.65539e-05	-2.95781	Wound-responsive family protein; contains IPR003729 (Bifunctional nuclease domain)
Csa3G837550	0.000796606	6.66381e-05	-2.09612	Cinnamoyl-CoA reductase, putative; contains IPR016040 (NAD(P)-binding domain)
Csa6G513520	0.000796724	6.67091e-05	-1.80034	Wall-associated receptor kinase-like protein; contains IPR025287 (Wall-associated receptor kinase galacturonan-binding domain)
Csa6G148340	0.000797669	6.68312e-05	-2.39832	Unknown protein
Csa3G732490	0.000797811	6.68778e-05	-1.01177	Laccase 1a; contains IPR017761 (Laccase)
Csa3G132540	0.000798816	6.69968e-05	-4.15768	Unknown protein
Csa3G607130	0.000798939	6.70419e-05	-3.00948	Cyclic nucleotide-gated ion channel, putative; contains IPR005821 (Ion transport domain), IPR014710 (RmlC-like jelly roll fold)
Csa3G119590	0.000800741	6.72628e-05	-1.91318	At1g17490/F1L3_4
Csa6G522110	0.000801772	6.73843e-05	-1.19737	Putative DUF1296 domain containing family protein; contains IPR009060 (UBA-like), IPR009719 (Protein of unknown function DUF1296)
Csa4G006190	0.000803514	6.76006e-05	-3.49835	Leucine-rich repeat receptor-like protein kinase; contains IPR001611 (Leucine-rich repeat), IPR003591 (Leucine-rich repeat, typical subtype)
Csa2G247060	0.000803652	6.76752e-05	-2.2797	Transcription factor RADIALIS; contains IPR009057 (Homeodomain-like)
Csa7G041900	0.000804668	6.7803e-05	-1.12218	Enzyme of the cupin superfamily; contains IPR014710 (RmlC-like jelly roll fold)
Csa2G354630	0.000804668	6.78573e-05	-2.08392	Unknown protein
Csa2G287080	0.000804668	6.78729e-05	-2.16039	Cysteine-rich secretory protein 3; contains IPR001283 (Allergen V5/Tpx-1-related)
Csa2G034760	0.000804857	6.79583e-05	-1.24825	Glucose-6-phosphate 1-dehydrogenase; contains IPR001282 (Glucose-6-phosphate dehydrogenase)
Csa1G294100	0.000804857	6.79589e-05	-1.99745	Ankyrin repeat-containing protein, putative; contains IPR001841 (Zinc finger, RING-type), IPR020683 (Ankyrin repeat-containing domain)
Csa5G139020	0.000806346	6.81221e-05	-2.14823	NHL1; contains IPR004864 (Late embryogenesis abundant protein, LEA-14)
Csa3G011100	0.000806346	6.81548e-05	-3.51405	Ubiquitin carboxyl-terminal hydrolase; contains IPR001394 (Peptidase C19, ubiquitin carboxyl-terminal hydrolase 2)
Csa6G366500	0.000807093	6.82881e-05	-1.8765	Probable purple acid phosphatase 20; contains IPR004843 (Metallophosphoesterase domain), IPR008963 (Purple acid phosphatase-like, N-terminal), IPR025733 (Iron/zinc purple acid phosphatase-like C-terminal domain)
Csa6G499130	0.000809126	6.84954e-05	-5.81376	Zinc finger homeodomain protein 1; contains IPR006456 (ZF-HD homeobox protein, Cys/His-rich dimerisation domain), IPR009057 (Homeodomain-like)
Csa6G495010	0.000809686	6.8633e-05	-3.99675	GRAS family transcription factor; contains IPR005202 (Transcription factor GRAS)
Csa2G354830	0.000809686	6.86652e-05	-3.57284	Putative DUF566 domain containing family protein; contains IPR007573 (Protein of unknown function DUF566)
Csa2G340400	0.000809686	6.8688e-05	-7.95922	Defensin D2; contains IPR008176 (Gamma thionin)
Csa7G387790	0.000809686	6.88054e-05	-1.20843	Kelch-like protein 14; contains IPR001810 (F-box domain, cyclin-like), IPR015916 (Galactose oxidase, beta-propeller)
Csa2G354040	0.000809686	6.88077e-05	-3.64353	Kinesin-like protein; contains IPR001752 (Kinesin, motor domain), IPR027417 (P-loop containing nucleoside triphosphate hydrolase)
Csa7G447700	0.000809686	6.88248e-05	-4.34902	Mitochondrial carrier; contains IPR002067 (Mitochondrial carrier protein), IPR023395 (Mitochondrial carrier domain)
Csa6G013930	0.000809719	6.88628e-05	-2.68778	Putative uncharacterized protein F18O21_210
Csa3G117430	0.000811219	6.90677e-05	-2.45857	Protein transport protein Sec61 beta subunit; contains IPR005609 (Preprotein translocase Sec, Sec61-beta subunit)
Csa4G017140	0.000811219	6.9095e-05	-4.59751	PVR3-like protein; contains IPR016140 (Bifunctional inhibitor/plant lipid transfer protein/seed storage helical domain)
Csa2G356640	0.000811219	6.90962e-05	-2.72566	Transcription factor EC; contains IPR011598 (Myc-type, basic helix-loop-helix (bHLH) domain), IPR024097 (Basic helix-loop-helix leucine zipper transcription factor)
Csa7G010300	0.000811874	6.92581e-05	-3.26558	Cold shock protein-1; contains IPR001878 (Zinc finger, CCHC-type), IPR012340 (Nucleic acid-binding, OB-fold)
Csa5G605730	0.000812095	6.93122e-05	-3.62591	MYB-family transcription factor, putative; contains IPR009057 (Homeodomain-like)
Csa1G523050	0.000812332	6.94405e-05	-1.07694	Unknown protein
Csa6G517990	0.000812332	6.95086e-05	-2.12279	Putative E3 ubiquitin ligase; contains IPR013083 (Zinc finger, RING/FYVE/PHD-type)
Csa5G139910	0.000812332	6.95093e-05	-1.73951	Trafficking protein particle complex subunit 1; contains IPR007233 (Sybindin-like protein)
Csa5G197090	0.000813013	6.96688e-05	-2.89184	Proline transporter; contains IPR013057 (Amino acid transporter, transmembrane)
Csa4G637160	0.000813013	6.96737e-05	-1.78587	Beta-1,3-galactosyl-O-glycosyl-glycoprotein beta-1,6-N-acetylglucosaminyltransferase; contains IPR003406 (Glycosyl transferase, family 14)
Csa1G423280	0.000814653	6.99113e-05	-3.94216	AT5g57340/MJB24_15
Csa3G000100	0.000814653	6.9998e-05	-1.23912	AT-rich interactive domain-containing protein; contains IPR001606 (ARID/BRIGHT DNA-binding domain), IPR008978 (HSP20-like chaperone)
Csa2G379110	0.000814653	6.99985e-05	-2.93222	Endonuclease V family protein; contains IPR007581 (Endonuclease V)
Csa4G637700	0.000815788	7.01601e-05	-2.19929	Ubiquitin conjugating enzyme, putative; contains IPR016135 (Ubiquitin-conjugating enzyme/RWD-like)
Csa3G207350	0.000816711	7.03105e-05	-2.87961	DNA repair and recombination protein RAD54-like protein; contains IPR000330 (SNF2-related), IPR001650 (Helicase, C-terminal), IPR027417 (P-loop containing nucleoside triphosphate hydrolase)
Csa3G462680	0.000817572	7.04914e-05	-1.48795	Disease resistance gene; contains IPR008480 (Protein of unknown function DUF761, plant)
Csa1G555610	0.000818093	7.05719e-05	-1.75896	F10A16.10 protein; contains IPR019083 (IGR protein motif)
Csa5G522990	0.00082032	7.08569e-05	-3.58353	Unknown protein
Csa4G631590	0.00082032	7.08712e-05	-1.90926	Squamosa promoter-binding protein, putative; contains IPR017238 (Squamosa promoter-binding protein)
Csa4G017120	0.000821186	7.10532e-05	-1.52553	Mitochondrial import receptor subunit tom40, putative; contains IPR023614 (Porin domain), IPR027246 (Eukaryotic porin/Tom40)
Csa6G488310	0.000821887	7.11738e-05	-3.89909	Ternary complex factor MIP1, putative, expressed; contains IPR006869 (Domain of unknown function DUF547), IPR025757 (Ternary complex factor MIP1, leucine-zipper)
Csa3G179140	0.000821887	7.11854e-05	-1.36318	ACI13
Csa7G291130	0.000822009	7.13104e-05	-5.5598	GDSL esterase/lipase; contains IPR001087 (Lipase, GDSL)
Csa6G517200	0.000822009	7.13223e-05	-1.79459	RNA polymerase II C-terminal domain phosphatase-like protein; contains IPR004274 (NLI interacting factor), IPR014720 (Double-stranded RNA-binding-like domain), IPR023214 (HAD-like domain)
Csa5G374730	0.000822009	7.13376e-05	-2.80517	Auxin transporter-like protein 3; contains IPR013057 (Amino acid transporter, transmembrane)
Csa2G369820	0.000822009	7.13391e-05	-2.00887	Zinc finger homeodomain protein 1; contains IPR006456 (ZF-HD homeobox protein, Cys/His-rich dimerisation domain), IPR009057 (Homeodomain-like)
Csa5G203400	0.000823742	7.15612e-05	-1.6746	Receptor kinase-like protein; contains IPR009091 (Regulator of chromosome condensation 1/beta-lactamase-inhibitor protein II), IPR011009 (Protein kinase-like domain), IPR013320 (Concanavalin A-like lectin/glucanase, subgroup)
Csa7G212120	0.000824569	7.16726e-05	-2.43116	Unknown protein
Csa1G023030	0.000824569	7.17048e-05	-2.31216	Unknown protein
Csa3G006750	0.000825156	7.18024e-05	-1.32954	DNAJ heat shock N-terminal domain-containing protein; contains IPR024593 (Domain of unknown function DUF3444)
Csa3G132570	0.000825156	7.18276e-05	-1.70975	Vesicle-associated membrane protein, putative; contains IPR001388 (Synaptobrevin), IPR011012 (Longin-like domain)
Csa3G835780	0.000825604	7.19026e-05	-1.258	WAT1-related protein; contains IPR000620 (Drug/metabolite transporter)
Csa5G175850	0.000825768	7.19528e-05	-1.1077	Abscisic acid insensitive 8 homologue
Csa3G827250	0.000826516	7.20539e-05	-1.90843	Aldose 1-epimerase; contains IPR008183 (Aldose 1-/Glucose-6-phosphate 1-epimerase), IPR011013 (Galactose mutarotase-like domain)
Csa5G630850	0.000826597	7.21811e-05	-1.24434	NHL repeat-containing protein-like; contains IPR011042 (Six-bladed beta-propeller, TolB-like)
Csa2G246540	0.000826597	7.22049e-05	-1.28248	Receptor kinase; contains IPR001611 (Leucine-rich repeat), IPR003591 (Leucine-rich repeat, typical subtype), IPR011009 (Protein kinase-like domain), IPR025875 (Leucine rich repeat 4)
Csa4G165880	0.000827796	7.24621e-05	-4.449	Unknown protein; contains IPR020568 (Ribosomal protein S5 domain 2-type fold)
Csa3G271320	0.000827796	7.24945e-05	-1.45424	Uridine kinase; contains IPR000764 (Uridine kinase), IPR001162 (UvrC family homology region), IPR026008 (Uridine kinase-like protein), IPR027417 (P-loop containing nucleoside triphosphate hydrolase)
Csa4G638360	0.000827796	7.25207e-05	-1.20846	WD-repeat protein, putative; contains IPR015943 (WD40/YVTN repeat-like-containing domain), IPR020472 (G-protein beta WD-40 repeat)
Csa3G144150	0.000827796	7.25258e-05	-1.89393	Leaf and flower related protein; contains IPR016024 (Armadillo-type fold)
Csa3G797600	0.000828444	7.26187e-05	-4.03012	Unknown protein
Csa5G615200	0.000828529	7.26621e-05	-2.02897	Aspartyl aminopeptidase, putative; contains IPR001948 (Peptidase M18), IPR023358 (Peptidase M18, domain 2)
Csa2G437060	0.00083224	7.30238e-05	-2.13969	Peptidyl-tRNA hydrolase; contains IPR002833 (Peptidyl-tRNA hydrolase, PTH2), IPR023476 (Peptidyl-tRNA hydrolase II domain)
Csa1G599390	0.000835845	7.34129e-05	-1.38448	TATA-box binding protein; contains IPR000814 (TATA-box binding protein)
Csa4G509540	0.000836539	7.35663e-05	-3.98023	Patellin-3, putative; contains IPR001251 (CRAL-TRIO domain), IPR009038 (GOLD), IPR011074 (CRAL/TRIO, N-terminal domain)
Csa3G702600	0.000837638	7.37162e-05	-1.2447	Putative uncharacterized protein P0701E06.24
Csa7G047270	0.000837733	7.37814e-05	-4.11361	CK25
Csa6G128590	0.000837733	7.37975e-05	-1.87537	Clathrin light chain 1; contains IPR000996 (Clathrin light chain)
Csa6G522780	0.000838321	7.38858e-05	-4.72434	DNA replication licensing factor MCM3-like protein; contains IPR001208 (Mini-chromosome maintenance, DNA-dependent ATPase), IPR027417 (P-loop containing nucleoside triphosphate hydrolase)
Csa1G418240	0.000840491	7.41136e-05	-2.93803	3-ketoacyl-CoA synthase; contains IPR012392 (Very-long-chain 3-ketoacyl-CoA synthase), IPR016039 (Thiolase-like)
Csa4G028440	0.000840821	7.41793e-05	-4.05081	BZIP transcription factor; contains IPR006867 (Domain of unknown function DUF632), IPR006868 (Domain of unknown function DUF630)
Csa3G727900	0.000844187	7.45866e-05	-1.20847	Ethanolamine-phosphate cytidylyltransferase; contains IPR014729 (Rossmann-like alpha/beta/alpha sandwich fold)
Csa2G190790	0.000844706	7.46691e-05	-5.62821	Photosystem II reaction center protein I; contains IPR003686 (Photosystem II PsbI), IPR008896 (Uncharacterised protein family Ycf1)
Csa6G067980	0.000845524	7.48399e-05	-2.54545	Sodium/hydrogen exchanger; contains IPR006153 (Cation/H+ exchanger), IPR018422 (Cation/H+ exchanger, CPA1 family)
Csa7G339140	0.000845524	7.48518e-05	-2.26149	Cyclin-dependent kinase inhibitor; contains IPR003175 (Cyclin-dependent kinase inhibitor)
Csa7G433190	0.000845717	7.49057e-05	-3.63997	DNA replication complex GINS protein PSF1; contains IPR021151 (GINS complex)
Csa6G192080	0.000847591	7.51086e-05	-6.89783	Histone H4; contains IPR001951 (Histone H4), IPR009072 (Histone-fold)
Csa6G013360	0.000849245	7.52922e-05	-2.47163	Metal ion binding protein; contains IPR006121 (Heavy metal-associated domain, HMA)
Csa3G734140	0.00085173	7.55866e-05	-2.62822	Far-red elongated hypocotyl protein 1
Csa4G354630	0.000851921	7.56406e-05	-2.53155	Pyrroline-5-carboxylate reductase; contains IPR004455 (NADP oxidoreductase, coenzyme F420-dependent), IPR008927 (6-phosphogluconate dehydrogenase, C-terminal-like)
Csa6G452750	0.000854076	7.59063e-05	-1.23735	Sorting nexin 3, putative; contains IPR001683 (Phox homologous domain), IPR015404 (Vps5 C-terminal)
Csa6G150540	0.000854864	7.61245e-05	-1.47416	Putative histone deacetylase; contains IPR007087 (Zinc finger, C2H2)
Csa5G495940	0.000854864	7.61405e-05	-1.49657	Elongation factor 1-alpha, putative; contains IPR000795 (Elongation factor, GTP-binding domain), IPR009000 (Translation elongation/initiation factor/Ribosomal, beta-barrel), IPR009001 (Translation elongation factor EF1A/initiation factor IF2gamma, C-terminal), IPR027417 (P-loop containing nucleoside triphosphate hydrolase)
Csa3G126910	0.000854864	7.61551e-05	-1.05249	Nuclear matrix protein; contains IPR010604 (Plant nuclear matrix 1)
Csa5G488740	0.000854864	7.61624e-05	-3.79065	Kinetochore protein nuf2, putative; contains IPR005549 (Kinetochore protein Nuf2)
Csa3G589580	0.000859039	7.66465e-05	-1.72828	Transcription regulator; contains IPR006634 (TRAM/LAG1/CLN8 homology domain)
Csa3G143600	0.00086117	7.68741e-05	-1.55318	WGS project CAID00000000 data, contig chromosome 07; contains IPR019310 (rRNA-processing protein EFG1)
Csa3G791490	0.000862025	7.69898e-05	-2.62126	Protein downstream neighbor of son-like protein; contains IPR024861 (Donson)
Csa5G608240	0.000862025	7.7063e-05	-2.72714	Leucine-rich repeat receptor-like protein kinase; contains IPR001611 (Leucine-rich repeat), IPR003591 (Leucine-rich repeat, typical subtype)
Csa7G426550	0.000862197	7.71895e-05	-1.29644	Potyviral VPg interacting protein 1; contains IPR004082 (Protein of unknown function DUF1423, plant)
Csa3G764560	0.000862222	7.72307e-05	-1.31708	Putative lysine decarboxylase; contains IPR005269 (Cytokinin riboside 5'-monophosphate phosphoribohydrolase LOG)
Csa2G296060	0.000862591	7.73013e-05	-1.82017	Transporter-like protein; contains IPR011701 (Major facilitator superfamily), IPR016196 (Major facilitator superfamily domain, general substrate transporter)
Csa3G000150	0.000863951	7.74608e-05	-2.11841	Ring finger protein; contains IPR013083 (Zinc finger, RING/FYVE/PHD-type)
Csa5G643940	0.000864506	7.75482e-05	-1.79925	Nuclear matrix constituent-like protein 1
Csa4G054300	0.000864579	7.763e-05	-1.11162	26S proteasome non-ATPase regulatory subunit; contains IPR005062 (SAC3/GANP/Nin1/mts3/eIF-3 p25)
Csa3G134630	0.00086643	7.7931e-05	-2.22704	Mitochondrial import receptor subunit TOM9-2
Csa6G419520	0.00086643	7.79699e-05	-3.23931	Unknown protein
Csa6G517210	0.00086643	7.80225e-05	-1.19584	Clathrin light chain 1; contains IPR000996 (Clathrin light chain)
Csa6G501980	0.000867479	7.81773e-05	-2.18536	Flavoprotein wrbA; contains IPR005025 (NADPH-dependent FMN reductase), IPR010089 (Flavoprotein WrbA)
Csa5G218240	0.000867479	7.81924e-05	-1.39874	Putative uncharacterized protein At2g40390/T3G21.16
Csa4G001780	0.000869001	7.83674e-05	-2.46234	Mitochondrial zinc maintenance protein 1, mitochondrial; contains IPR008011 (Complex 1 LYR protein)
Csa6G396660	0.000871198	7.86863e-05	-3.56327	Xyloglucan endotransglucosylase/hydrolase 8; contains IPR008264 (Beta-glucanase), IPR008985 (Concanavalin A-like lectin/glucanases superfamily), IPR016455 (Xyloglucan endotransglucosylase/hydrolase)
Csa3G910650	0.000871198	7.87172e-05	-1.5702	Allyl alcohol dehydrogenase-like protein
Csa4G056680	0.000873816	7.90298e-05	-2.10845	Holliday junction ATP-dependent DNA helicase RuvB; contains IPR008921 (DNA polymerase III, clamp loader complex, gamma/delta/delta subunit, C-terminal), IPR021886 (MgsA AAA+ ATPase C-terminal), IPR027417 (P-loop containing nucleoside triphosphate hydrolase)
Csa6G091880	0.000874412	7.91218e-05	-3.06784	Putative uncharacterized protein OSJNBa0006L06.2; contains IPR027417 (P-loop containing nucleoside triphosphate hydrolase)
Csa1G600250	0.000876448	7.94387e-05	-1.47494	5'-AMP-activated protein kinase subunit beta; contains IPR006828 (5-AMP-activated protein kinase, beta subunit, interaction domain), IPR014756 (Immunoglobulin E-set)
Csa5G512920	0.000876448	7.94709e-05	-1.35258	Putative UDP-glucose 4-epimerase; contains IPR001509 (NAD-dependent epimerase/dehydratase), IPR016040 (NAD(P)-binding domain)
Csa2G360640	0.000876448	7.94888e-05	-3.96263	Unknown protein
Csa5G609620	0.000876448	7.95273e-05	-4.70662	Ethylene responsive transcription factor 2a; contains IPR016177 (DNA-binding, integrase-type)
Csa5G647410	0.000876909	7.96336e-05	-3.55747	DNA primase; contains IPR002755 (DNA primase, small subunit)
Csa6G429140	0.000877851	7.9815e-05	-1.1682	Crossover junction endodeoxyribonuclease
Csa5G563290	0.000878161	7.99357e-05	-1.18971	Dynamin; contains IPR000375 (Dynamin central domain), IPR001401 (Dynamin, GTPase domain), IPR020850 (GTPase effector domain, GED), IPR022812 (Dynamin), IPR027417 (P-loop containing nucleoside triphosphate hydrolase)
Csa2G036660	0.000878161	7.99579e-05	-1.7279	GDP-L-fucose synthetase-related; contains IPR001509 (NAD-dependent epimerase/dehydratase), IPR016040 (NAD(P)-binding domain)
Csa1G398140	0.000878176	7.99975e-05	-2.01926	cDNA clone:J033114C24, full insert sequence
Csa5G458280	0.000879433	8.0224e-05	-3.43311	Unknown protein
Csa2G006110	0.000879433	8.02268e-05	-2.50131	NADH-cytochrome B5 reductase, putative; contains IPR001433 (Oxidoreductase FAD/NAD(P)-binding), IPR001834 (NADH:cytochrome b5 reductase (CBR)), IPR017938 (Riboflavin synthase-like beta-barrel)
Csa2G120390	0.000879484	8.02698e-05	-1.42303	Putative uncharacterized protein B1053A04.19; contains IPR008011 (Complex 1 LYR protein)
Csa5G277970	0.000882337	8.05686e-05	-1.59947	NADH-ubiquinone oxidoreductase B18 subunit; contains IPR008698 (NADH:ubiquinone oxidoreductase, B18 subunit)
Csa2G369020	0.000882731	8.06879e-05	-6.07453	Phi-1-like phosphate-induced protein; contains IPR006766 (Phosphate-induced protein 1)
Csa4G051380	0.000882731	8.07096e-05	-3.00209	Arabinogalactan peptide 22; contains IPR009424 (Arabinogalactan peptide, AGP)
Csa7G044840	0.000882731	8.07448e-05	-1.51992	Cysteine-rich repeat secretory protein; contains IPR002902 (Gnk2-homologous domain)
Csa3G215620	0.000884109	8.09227e-05	-1.51583	30S ribosomal protein S9; contains IPR000754 (Ribosomal protein S9), IPR020568 (Ribosomal protein S5 domain 2-type fold)
Csa3G782770	0.000885018	8.10445e-05	-1.39315	SYNC1 protein; contains IPR019448 (EEIG1/EHBP1 N-terminal domain)
Csa4G290160	0.000886471	8.12505e-05	-2.20377	Receptor-like protein kinase; contains IPR011009 (Protein kinase-like domain)
Csa3G889920	0.000886471	8.12583e-05	-3.92143	Unknown protein
Csa2G406100	0.000886471	8.13047e-05	-4.12478	Unknown protein
Csa1G038350	0.000886471	8.14205e-05	-1.59293	Alpha-1,2-fucosyltransferase; contains IPR004938 (Xyloglucan fucosyltransferase)
Csa3G901040	0.000886471	8.14837e-05	-1.65191	Unknown protein
Csa3G881810	0.000886471	8.15194e-05	-1.55428	Peroxidase 16, putative; contains IPR010255 (Haem peroxidase)
Csa2G015350	0.000886471	8.15325e-05	-3.0319	Glutamic acid-rich protein
Csa3G104340	0.000886471	8.15634e-05	-1.48301	Fiber protein Fb34; contains IPR009606 (Protein of unknown function DUF1218)
Csa6G153470	0.000887474	8.16943e-05	-1.12728	RING finger protein; contains IPR013083 (Zinc finger, RING/FYVE/PHD-type)
Csa1G004880	0.000888222	8.18018e-05	-2.20419	WD repeat-containing protein; contains IPR015943 (WD40/YVTN repeat-like-containing domain)
Csa7G009770	0.000888324	8.18499e-05	-2.56461	Glutamyl-tRNA(Gln) amidotransferase subunit A; contains IPR000120 (Amidase), IPR023631 (Amidase signature domain)
Csa3G812210	0.000889397	8.2001e-05	-2.12344	Protein N-terminal glutamine amidohydrolase; contains IPR023128 (Protein N-terminal glutamine amidohydrolase, alpha beta roll)
Csa4G107390	0.000889397	8.20261e-05	-1.70582	Hyccin; contains IPR018619 (Hyccin)
Csa1G599510	0.000890454	8.21624e-05	-2.86754	Putative carboxyl-terminal proteinase; contains IPR004314 (Domain of unknown function DUF239), IPR025521 (Domain of unknown function DUF4409)
Csa5G517090	0.00089114	8.22644e-05	-1.32699	Enoyl-CoA reductase; contains IPR001104 (3-oxo-5-alpha-steroid 4-dehydrogenase, C-terminal)
Csa3G181990	0.00089114	8.2342e-05	-3.26643	Methyl binding domain protein; contains IPR016177 (DNA-binding, integrase-type)
Csa3G134960	0.000893683	8.26937e-05	-1.02493	Casein kinase, putative; contains IPR011009 (Protein kinase-like domain)
Csa3G000040	0.000897091	8.30481e-05	-1.90018	Unknown protein
Csa3G006600	0.000897648	8.31736e-05	-1.99473	Transmembrane protein 45B; contains IPR006904 (Protein of unknown function DUF716, TMEM45)
Csa3G733180	0.000898175	8.33048e-05	-2.85736	Zinc finger family protein; contains IPR011016 (Zinc finger, RING-CH-type), IPR013083 (Zinc finger, RING/FYVE/PHD-type)
Csa2G139800	0.00089892	8.3413e-05	-1.69245	ER lumen protein retaining receptor; contains IPR000133 (ER lumen protein retaining receptor)
Csa7G352420	0.000899732	8.35669e-05	-1.43057	Galacturonosyltransferase; contains IPR002495 (Glycosyl transferase, family 8)
Csa4G622760	0.000899732	8.36059e-05	-1.44917	Chalcone isomerase-like protein; contains IPR016087 (Chalcone isomerase)
Csa7G223380	0.000900725	8.38055e-05	-2.65733	Harpin-induced protein 1 containing protein, expressed; contains IPR004864 (Late embryogenesis abundant protein, LEA-14)
Csa5G633200	0.000900725	8.38157e-05	-3.55113	Unknown protein
Csa7G329350	0.000903993	8.41985e-05	-4.64913	Aspartic proteinase nepenthesin-1, putative; contains IPR001461 (Peptidase A1), IPR021109 (Aspartic peptidase)
Csa3G251910	0.000904382	8.42741e-05	-2.25179	Unknown protein; contains IPR006904 (Protein of unknown function DUF716, TMEM45)
Csa6G425740	0.000906935	8.45515e-05	-4.2713	F-box family protein; contains IPR001810 (F-box domain, cyclin-like)
Csa3G820500	0.000910154	8.48912e-05	-3.01816	Amino acid transporter, putative; contains IPR013057 (Amino acid transporter, transmembrane)
Csa3G640610	0.000911004	8.50101e-05	-1.63304	Mediator of RNA polymerase II transcription subunit 8
Csa3G173030	0.000912315	8.52177e-05	-1.23077	BZIP transcription factor; contains IPR004827 (Basic-leucine zipper domain)
Csa6G519720	0.000912315	8.52516e-05	-1.67571	Ras-related protein Rab-25; contains IPR001806 (Small GTPase superfamily), IPR005225 (Small GTP-binding protein domain), IPR027417 (P-loop containing nucleoside triphosphate hydrolase)
Csa3G077620	0.000913346	8.54029e-05	-1.66279	ATP synthase gamma chain; contains IPR000131 (ATPase, F1 complex, gamma subunit), IPR023632 (ATPase, F1 complex, gamma subunit conserved site), IPR023633 (ATPase, F1 complex, gamma subunit domain)
Csa6G057100	0.000913346	8.54334e-05	-1.02479	Transcription factor, putative
Csa7G065160	0.000913525	8.55237e-05	-1.85033	Sentrin-specific protease; contains IPR003653 (Peptidase C48, SUMO/Sentrin/Ubl1)
Csa4G652140	0.00091405	8.56126e-05	-2.63322	AT5G28150-like protein; contains IPR008586 (Protein of unknown function DUF868, plant)
Csa3G119540	0.000914904	8.57334e-05	-3.56348	Aspartic proteinase nepenthesin-1, putative; contains IPR001461 (Peptidase A1), IPR021109 (Aspartic peptidase)
Csa3G824800	0.000915991	8.59539e-05	-1.28084	HAUS augmin-like complex subunit; contains IPR026243 (HAUS augmin-like complex subunit 1)
Csa4G049100	0.000916506	8.60421e-05	-3.04136	CAA303718.1 protein; contains IPR008511 (Protein BYPASS-related)
Csa7G253740	0.000917215	8.61486e-05	-2.21894	Desumoylating isopeptidase 2; contains IPR008580 (Domain of unknown function DUF862, eukaryotic)
Csa5G622510	0.000917883	8.63205e-05	-2.29339	Glycogen debranching enzyme; contains IPR011839 (Alpha-1,6-glucosidases, pullulanase-type), IPR013783 (Immunoglobulin-like fold), IPR015902 (Glycoside hydrolase, family 13), IPR017853 (Glycoside hydrolase, superfamily), IPR024561 (Alpha-1,6-glucosidases, pullulanase-type, C-terminal)
Csa1G470390	0.000917883	8.64107e-05	-3.21691	Nucleobase ascorbate transporter; contains IPR006043 (Xanthine/uracil/vitamin C permease)
Csa4G629460	0.000917883	8.64176e-05	-2.41519	Putative aminotransferase; contains IPR001544 (Aminotransferase, class IV)
Csa4G312830	0.000917883	8.6491e-05	-2.63197	Gamma-interferon-inducible lysosomal thiol reductase; contains IPR004911 (Gamma interferon inducible lysosomal thiol reductase GILT)
Csa2G372740	0.000918582	8.65969e-05	-1.94351	Inter-alpha-trypsin inhibitor heavy chain H4; contains IPR002035 (von Willebrand factor, type A), IPR013083 (Zinc finger, RING/FYVE/PHD-type)
Csa7G433280	0.000919365	8.67189e-05	-1.25304	Geranylgeranyl transferase type II beta subunit, putative; contains IPR008930 (Terpenoid cyclases/protein prenyltransferase alpha-alpha toroid), IPR026873 (Geranylgeranyl transferase type-2 subunit beta)
Csa6G425040	0.000919365	8.67547e-05	-2.42656	Blue copper protein; contains IPR008972 (Cupredoxin)
Csa2G223670	0.000919365	8.68024e-05	-4.6273	Protein tesmin/TSO1-like CXC 2; contains IPR005172 (CRC domain)
Csa1G196260	0.000919365	8.68307e-05	-3.07314	Protein F12F1.11-, putative
Csa3G623950	0.000919746	8.69067e-05	-1.09671	26S protease regulatory subunit, putative; contains IPR005937 (26S proteasome subunit P45), IPR027417 (P-loop containing nucleoside triphosphate hydrolase)
Csa6G518070	0.000920767	8.70514e-05	-1.46714	Nuclear fusion defective 6
Csa3G730890	0.000920767	8.71693e-05	-2.46116	Abscisic acid receptor PYL4; contains IPR019587 (Polyketide cyclase/dehydrase), IPR023393 (START-like domain)
Csa4G641520	0.000920767	8.71779e-05	-2.42899	WRKY transcription factor 2; contains IPR003657 (DNA-binding WRKY), IPR018872 (Zn-cluster domain)
Csa4G011660	0.000920767	8.72436e-05	-3.51162	Putative uncharacterized protein At1g27290; F17L21.8
Csa7G290590	0.000921165	8.73258e-05	-1.77043	Pentatricopeptide repeat-containing protein, putative; contains IPR002885 (Pentatricopeptide repeat), IPR011990 (Tetratricopeptide-like helical)
Csa3G123710	0.000921165	8.73616e-05	-3.66737	UBX domain-containing protein; contains IPR001012 (UBX), IPR003903 (Ubiquitin interacting motif), IPR009060 (UBA-like)
Csa1G073750	0.000922548	8.75655e-05	-2.48628	Sphingolipid delta-4 desaturase; contains IPR011388 (Sphingolipid delta4-desaturase)
Csa1G074980	0.000922548	8.7626e-05	-3.49194	Squamosa promoter-binding protein, putative; contains IPR017238 (Squamosa promoter-binding protein)
Csa4G430820	0.000922548	8.7647e-05	-4.60368	Auxin efflux carrier; contains IPR004776 (Auxin efflux carrier)
Csa3G826650	0.000922548	8.76533e-05	-2.73409	Aquaporin; contains IPR000425 (Major intrinsic protein), IPR023271 (Aquaporin-like)
Csa4G003610	0.000922738	8.77115e-05	-1.52162	ADP-ribosylation factor family protein; contains IPR005225 (Small GTP-binding protein domain), IPR006689 (Small GTPase superfamily, ARF/SAR type), IPR027417 (P-loop containing nucleoside triphosphate hydrolase)
Csa1G533450	0.000923497	8.78858e-05	-1.99696	Exocyst complex component; contains IPR004140 (Exocyst complex protein Exo70), IPR016159 (Cullin repeat-like-containing domain)
Csa2G271390	0.000923497	8.79042e-05	-3.99246	Bzip-like transcription factor-like; contains IPR006867 (Domain of unknown function DUF632), IPR006868 (Domain of unknown function DUF630)
Csa6G519500	0.000923497	8.79043e-05	-2.65633	Protein trichome birefringence-like 38; contains IPR025846 (PMR5 N-terminal domain), IPR026057 (PC-Esterase)
Csa4G651980	0.000923498	8.79445e-05	-3.15257	Myosin heavy chain-like protein
Csa4G664470	0.000924209	8.80525e-05	-1.41867	Putative AT-hook DNA-binding protein; contains IPR005175 (Domain of unknown function DUF296), IPR017956 (AT hook, DNA-binding motif)
Csa2G005870	0.000926656	8.83259e-05	-1.93403	Serine/threonine protein phosphatase 2A 57 kDa regulatory subunit B' iota isoform; contains IPR002554 (Protein phosphatase 2A, regulatory B subunit, B56), IPR016024 (Armadillo-type fold)
Csa3G134970	0.00093247	8.90717e-05	-1.48305	Splicing factor 3b subunit; contains IPR009846 (Splicing factor 3B subunit 5/RDS3 complex subunit 10)
Csa4G011750	0.00093247	8.90809e-05	-1.88637	Zinc finger protein CONSTANS-LIKE 15; contains IPR000315 (Zinc finger, B-box), IPR010402 (CCT domain)
Csa7G388450	0.00093247	8.90957e-05	-3.2341	Protein TIME FOR COFFEE
Csa5G529450	0.00093247	8.91903e-05	-1.59347	Unknown protein
Csa3G117970	0.00093247	8.92337e-05	-2.22432	Unknown protein
Csa3G423830	0.00093247	8.92548e-05	-1.53535	DDRGK domain-containing protein; contains IPR019153 (DDRGK domain containing protein)
Csa6G075120	0.00093247	8.9286e-05	-1.38454	ATPase GET3; contains IPR016300 (Arsenical pump ATPase, ArsA/GET3), IPR025723 (Anion-transporting ATPase-like domain), IPR027417 (P-loop containing nucleoside triphosphate hydrolase)
Csa3G828940	0.000932958	8.93732e-05	-1.93866	Thaumatin-like protein; contains IPR001938 (Thaumatin)
Csa7G392300	0.000933271	8.94439e-05	-1.92803	Auxin-binding protein 1; contains IPR000526 (Auxin-binding protein)
Csa5G172810	0.000936927	8.98754e-05	-2.87261	Molybdenum cofactor sulfurase; contains IPR015424 (Pyridoxal phosphate-dependent transferase)
Csa5G564790	0.000940454	9.03485e-05	-2.27159	Mediator of RNA polymerase II transcription subunit 23; contains IPR021629 (Mediator complex, subunit Med23)
Csa3G598380	0.000940454	9.04625e-05	-2.21287	Putative leucine-rich repeat-containing protein DDB_G0290503
Csa2G361490	0.000940454	9.05107e-05	-1.58332	Zinc finger protein; contains IPR013087 (Zinc finger C2H2-type/integrase DNA-binding domain), IPR022755 (Zinc finger, double-stranded RNA binding)
Csa1G707120	0.000940454	9.05482e-05	-2.8157	Protein binding protein; contains IPR001841 (Zinc finger, RING-type)
Csa6G344810	0.000940454	9.05683e-05	-3.10234	Unknown protein
Csa7G050790	0.000940454	9.05826e-05	-1.22694	ADP,ATP carrier protein, putative; contains IPR002067 (Mitochondrial carrier protein), IPR023395 (Mitochondrial carrier domain)
Csa7G432100	0.000940786	9.06673e-05	-1.9485	DNA-directed RNA polymerase
Csa6G499170	0.000940786	9.07374e-05	-1.19511	Multidrug resistance protein MdtK; contains IPR002528 (Multi antimicrobial extrusion protein)
Csa4G001900	0.000940871	9.07866e-05	-1.67092	Epoxide hydrolase 2; contains IPR000073 (Alpha/beta hydrolase fold-1), IPR000639 (Epoxide hydrolase-like)
Csa1G569410	0.000940899	9.08333e-05	-1.4408	Tafazzin; contains IPR000872 (Tafazzin)
Csa2G367240	0.000940899	9.08711e-05	-2.2383	E2F transcription factor; contains IPR011991 (Winged helix-turn-helix DNA-binding domain), IPR015633 (E2F Family)
Csa3G120380	0.000941052	9.09268e-05	-1.47304	Ubiquitin conjugating enzyme; contains IPR016135 (Ubiquitin-conjugating enzyme/RWD-like), IPR023313 (Ubiquitin-conjugating enzyme, active site)
Csa6G008810	0.00094141	9.10024e-05	-1.45055	Synovial sarcoma associated ss18 protein, putative; contains IPR007726 (SSXT)
Csa1G073040	0.00094195	9.11142e-05	-2.20887	Monoglyceride lipase, putative; contains IPR000073 (Alpha/beta hydrolase fold-1)
Csa3G122450	0.00094195	9.11367e-05	-3.27159	Unknown protein
Csa6G445080	0.000943288	9.13071e-05	-1.50137	Receptor protein kinase, putative; contains IPR001368 (TNFR/NGFR cysteine-rich region), IPR009091 (Regulator of chromosome condensation 1/beta-lactamase-inhibitor protein II), IPR011009 (Protein kinase-like domain), IPR013320 (Concanavalin A-like lectin/glucanase, subgroup)
Csa5G550230	0.000946116	9.17044e-05	-1.149	Serine/threonine-protein kinase; contains IPR000742 (Epidermal growth factor-like domain), IPR000858 (S-locus glycoprotein), IPR001480 (Bulb-type lectin domain), IPR003609 (Apple-like), IPR011009 (Protein kinase-like domain), IPR013320 (Concanavalin A-like lectin/glucanase, subgroup)
Csa3G607630	0.000947769	9.19059e-05	-1.32941	Rho GDP-dissociation inhibitor, putative; contains IPR000406 (RHO protein GDP dissociation inhibitor), IPR014756 (Immunoglobulin E-set)
Csa6G421650	0.000947946	9.19643e-05	-3.44793	Protein argonaute; contains IPR003100 (Argonaute/Dicer protein, PAZ), IPR012337 (Ribonuclease H-like domain), IPR014811 (Domain of unknown function DUF1785)
Csa6G487580	0.000948186	9.21027e-05	-1.27136	Emb|CAB61744.1
Csa7G378410	0.000948186	9.21114e-05	-2.02779	WRKY transcription factor, putative; contains IPR003657 (DNA-binding WRKY), IPR018872 (Zn-cluster domain)
Csa7G448680	0.000948846	9.22478e-05	-3.12122	SAUR33-auxin-responsive SAUR family member; contains IPR003676 (Auxin responsive SAUR protein)
Csa2G379350	0.000948846	9.22933e-05	-3.87935	Monooxygenase, putative; contains IPR013027 (FAD-dependent pyridine nucleotide-disulphide oxidoreductase), IPR020946 (Flavin monooxygenase-like)
Csa3G213500	0.000948846	9.22994e-05	-3.74656	Kinetochore protein NDC80-like protein; contains IPR005550 (Kinetochore protein Ndc80)
Csa3G732440	0.000949453	9.24203e-05	-2.86517	Unknown protein
Csa2G022250	0.000949453	9.2441e-05	-2.74548	Microtubule binding protein
Csa4G454150	0.000951235	9.26559e-05	-3.78416	Serine/threonine protein kinase; contains IPR011009 (Protein kinase-like domain)
Csa6G109690	0.000953475	9.2974e-05	-3.00141	Zinc-binding protein; contains IPR000315 (Zinc finger, B-box), IPR006734 (Protein of unknown function DUF597)
Csa3G599470	0.000953475	9.30221e-05	-3.19765	Putative histone-lysine N-methyltransferase family protein; contains IPR001214 (SET domain), IPR003616 (Post-SET domain)
Csa5G184820	0.000953475	9.30456e-05	-1.86433	Serine/threonine-protein phosphatase; contains IPR004843 (Metallophosphoesterase domain)
Csa3G823060	0.000953475	9.30818e-05	-3.4281	Calmodulin-like protein 1; contains IPR011992 (EF-hand-like domain)
Csa7G392410	0.000953475	9.31412e-05	-1.5549	Glutathione peroxidase; contains IPR000889 (Glutathione peroxidase), IPR012336 (Thioredoxin-like fold)
Csa1G063530	0.000953475	9.31972e-05	-2.66332	RNA-binding protein; contains IPR012677 (Nucleotide-binding, alpha-beta plait)
Csa7G122360	0.000953475	9.32062e-05	-1.4619	Unknown protein
Csa3G008320	0.000954812	9.33785e-05	-1.29124	Shikimate kinase-like protein; contains IPR000623 (Shikimate kinase/Threonine synthase-like 1), IPR008978 (HSP20-like chaperone)
Csa3G837640	0.000955758	9.35394e-05	-3.42967	ADP-ribosylation factor; contains IPR003579 (Small GTPase superfamily, Rab type), IPR005225 (Small GTP-binding protein domain), IPR006689 (Small GTPase superfamily, ARF/SAR type), IPR027417 (P-loop containing nucleoside triphosphate hydrolase)
Csa5G175910	0.000957673	9.38923e-05	-4.04268	RNA binding protein-like; contains IPR012677 (Nucleotide-binding, alpha-beta plait)
Csa2G382430	0.000957673	9.39796e-05	-1.58099	40S ribosomal protein S11, putative; contains IPR000266 (Ribosomal protein S17), IPR012340 (Nucleic acid-binding, OB-fold)
Csa5G649320	0.000957673	9.39882e-05	-1.20625	Far upstream element-binding protein; contains IPR004087 (K Homology domain)
Csa3G736930	0.000957673	9.40333e-05	-3.26168	Putative uncharacterized protein F11F8_32
Csa6G526290	0.000960503	9.43857e-05	-1.26509	Coatomer epsilon subunit, putative; contains IPR006822 (Coatomer, epsilon subunit)
Csa3G826690	0.000960844	9.44702e-05	-2.79046	MYB family transcription factor-like protein; contains IPR009057 (Homeodomain-like)
Csa5G139190	0.000961337	9.45605e-05	-4.36674	Histone-lysine N-methyltransferase; contains IPR001214 (SET domain), IPR013083 (Zinc finger, RING/FYVE/PHD-type)
Csa3G902340	0.000961433	9.46191e-05	-2.83284	Mitochondrial carrier protein; contains IPR018108 (Mitochondrial substrate/solute carrier), IPR023395 (Mitochondrial carrier domain)
Csa4G000580	0.000961433	9.47222e-05	-2.92679	Tubulin alpha chain; contains IPR000217 (Tubulin), IPR023123 (Tubulin, C-terminal)
Csa2G370510	0.000961433	9.47372e-05	-1.56647	Argininosuccinate lyase; contains IPR000362 (Fumarate lyase), IPR008948 (L-Aspartase-like), IPR024083 (Fumarase/histidase, N-terminal)
Csa5G604090	0.000961433	9.47373e-05	-2.92519	Tetratricopeptide repeat protein; contains IPR011990 (Tetratricopeptide-like helical)
Csa4G017080	0.000965677	9.52332e-05	-1.3187	Protein YIF1B-B; contains IPR005578 (Hrf1)
Csa6G008010	0.000965677	9.52676e-05	-3.52906	Ankyrin repeat-containing protein, putative; contains IPR020683 (Ankyrin repeat-containing domain)
Csa5G515000	0.000965677	9.52816e-05	-4.1107	Dof zinc finger protein; contains IPR003851 (Zinc finger, Dof-type)
Csa3G154410	0.000966102	9.53949e-05	-1.96582	Phylloplanin, putative; contains IPR006041 (Pollen Ole e 1 allergen/extensin)
Csa1G207820	0.000966102	9.56409e-05	-2.8035	Auxin-responsive protein; contains IPR003311 (AUX/IAA protein)
Csa7G051300	0.000966102	9.5677e-05	-5.68794	O-acyltransferase WSD1; contains IPR004255 (O-acyltransferase, WSD1, N-terminal), IPR009721 (O-acyltransferase, WSD1, C-terminal)
Csa3G732670	0.000966102	9.5685e-05	-3.23161	WGS CADB00000000 data, contig 45
Csa2G349610	0.000966102	9.56855e-05	-2.25152	AT5G28150-like protein; contains IPR008586 (Protein of unknown function DUF868, plant)
Csa4G361910	0.000966102	9.5702e-05	-2.48243	Protein disulfide isomerase-like protein; contains IPR012336 (Thioredoxin-like fold)
Csa5G633220	0.000970795	9.63359e-05	-1.02642	Receptor-like kinase; contains IPR001611 (Leucine-rich repeat), IPR011009 (Protein kinase-like domain), IPR013320 (Concanavalin A-like lectin/glucanase, subgroup)
Csa3G354490	0.000971545	9.64568e-05	-1.33817	Abscisic acid receptor PYL8; contains IPR019587 (Polyketide cyclase/dehydrase), IPR023393 (START-like domain)
Csa6G011640	0.000971545	9.64949e-05	-3.26123	DNA replication complex GINS protein PSF3; contains IPR021151 (GINS complex)
Csa2G000170	0.000977218	9.71434e-05	-2.02222	Growth-regulating factor 5; contains IPR014977 (WRC), IPR014978 (Glutamine-Leucine-Glutamine, QLQ)
Csa3G150830	0.000977282	9.71923e-05	-1.74173	Histidine-containing phosphotransfer protein, putative; contains IPR008207 (Signal transduction histidine kinase, phosphotransfer (Hpt) domain)
Csa4G102300	0.000979131	9.74187e-05	-3.39735	Alpha/beta hydrolase, putative
Csa6G510310	0.000980437	9.76767e-05	-1.95936	Zinc finger, RING-type; contains IPR002035 (von Willebrand factor, type A), IPR013083 (Zinc finger, RING/FYVE/PHD-type)
Csa3G816150	0.000981857	9.7861e-05	-2.057	Putative S-acyltransferase; contains IPR001594 (Zinc finger, DHHC-type, palmitoyltransferase)
Csa7G407770	0.000982011	9.79495e-05	-1.62214	Heme binding protein; contains IPR019020 (Cytochrome c-552/DMSO reductase-like, haem-binding domain)
Csa6G511030	0.000982011	9.79618e-05	-1.38206	Heavy metal-associated domain containing protein, expressed; contains IPR006121 (Heavy metal-associated domain, HMA)
Csa6G517040	0.000982372	9.80405e-05	-2.1019	Quinone oxidoreductase; contains IPR002085 (Alcohol dehydrogenase superfamily, zinc-type), IPR016040 (NAD(P)-binding domain), IPR020843 (Polyketide synthase, enoylreductase)
Csa2G000580	0.0009872	9.85654e-05	-2.21065	Histone acetyltransferase type B catalytic subunit, putative; contains IPR017380 (Histone acetyltransferase type B, catalytic subunit)
Csa4G628940	0.000987417	9.86299e-05	-1.83196	E3 SUMO-protein ligase NSE2; contains IPR013083 (Zinc finger, RING/FYVE/PHD-type), IPR026846 (E3 SUMO-protein ligase Nse2 (Mms21))
Csa2G008680	0.000988439	9.87751e-05	-1.17116	Palmitoyltransferase; contains IPR001594 (Zinc finger, DHHC-type, palmitoyltransferase), IPR020683 (Ankyrin repeat-containing domain)
Csa7G397590	0.000990082	9.89823e-05	-1.34373	Poly [ADP-ribose] polymerase 2; contains IPR003034 (SAP domain), IPR004102 (Poly(ADP-ribose) polymerase, regulatory domain), IPR008893 (WGR domain), IPR012317 (Poly(ADP-ribose) polymerase, catalytic domain)
Csa5G622670	0.000991153	9.92007e-05	-1.77312	Thioredoxin family protein; contains IPR005746 (Thioredoxin), IPR012336 (Thioredoxin-like fold)
Csa3G198480	0.000992644	9.94113e-05	-2.40993	F22D16.4 protein
Csa1G002080	0.000993553	9.95456e-05	-1.61074	DNA binding protein, putative; contains IPR003034 (SAP domain), IPR018276 (Ubiquitin ligase, Det1/DDB1-complexing)
Csa2G404840	0.00099359	9.96258e-05	-1.85357	50S ribosomal protein-like protein
Csa5G577430	7.80521e-07	1.35885e-10	5.80426	Protein CHUP1
Csa4G312300	3.41223e-06	1.33661e-09	3.9128	Myb family transcription factor; contains IPR009057 (Homeodomain-like)
Csa4G011030	4.18513e-06	2.36798e-09	1.55881	Unknown protein
Csa3G784390	5.76806e-06	4.89142e-09	3.9403	ABC transporter G family member; contains IPR013525 (ABC-2 type transporter), IPR027417 (P-loop containing nucleoside triphosphate hydrolase)
Csa1G561410	8.72032e-06	9.10897e-09	3.5518	Nicotianamine synthase, putative; contains IPR004298 (Nicotianamine synthase)
Csa2G236620	8.96362e-06	9.75324e-09	5.07881	Serine/threonine-protein kinase; contains IPR011009 (Protein kinase-like domain)
Csa1G071840	1.01081e-05	1.32043e-08	3.64522	Putative MYB transcription factor; contains IPR009057 (Homeodomain-like)
Csa3G146550	1.31027e-05	2.33813e-08	3.22747	Putative uncharacterized protein OSJNBa0014K08.16; contains IPR012876 (Protein of unknown function DUF1677, plant)
Csa3G002780	1.35745e-05	2.4814e-08	2.47955	Ferredoxin--NADP reductase; contains IPR012146 (Ferredoxin-NADP+ reductase), IPR015701 (Ferredoxin Reductase), IPR017938 (Riboflavin synthase-like beta-barrel)
Csa2G401440	2.02811e-05	4.85489e-08	2.71321	Sucrose-phosphate synthase; contains IPR012819 (Sucrose phosphate synthase, plant)
Csa1G039330	2.66045e-05	7.6177e-08	1.28152	Lipid A export ATP-binding/permease protein MsbA; contains IPR011527 (ABC transporter, transmembrane domain, type 1), IPR027417 (P-loop containing nucleoside triphosphate hydrolase)
Csa5G181440	2.66045e-05	8.41405e-08	3.38742	WAT1-related protein; contains IPR000620 (Drug/metabolite transporter)
Csa4G124910	2.66045e-05	8.95597e-08	7.1231	Hd1; contains IPR000315 (Zinc finger, B-box), IPR010402 (CCT domain)
Csa4G028470	2.66045e-05	8.96434e-08	7.92751	Trehalose-6-phosphate phosphatase; contains IPR006379 (HAD-superfamily hydrolase, subfamily IIB), IPR023214 (HAD-like domain)
Csa7G378520	2.66045e-05	9.07328e-08	3.37228	Auxin-responsive protein; contains IPR003311 (AUX/IAA protein)
Csa6G523470	2.72458e-05	9.72386e-08	3.15322	L-lactate dehydrogenase [cytochrome]; contains IPR012133 (Alpha-hydroxy acid dehydrogenase, FMN-dependent), IPR013785 (Aldolase-type TIM barrel)
Csa3G733220	3.03535e-05	1.16257e-07	4.69679	17.3 kDa class I heat shock protein; contains IPR008978 (HSP20-like chaperone)
Csa5G464810	3.14278e-05	1.26824e-07	2.24481	Genome sequencing data, contig C300; contains IPR021919 (Protein of unknown function DUF3529)
Csa3G836520	3.14278e-05	1.28936e-07	4.35634	Carbonic anhydrase; contains IPR001765 (Carbonic anhydrase)
Csa3G733230	3.49462e-05	1.56662e-07	3.75072	17.3 kDa class I heat shock protein; contains IPR008978 (HSP20-like chaperone)
Csa5G598070	4.03249e-05	1.92909e-07	3.74652	Unknown protein
Csa7G420760	4.5088e-05	2.29601e-07	2.43837	Unknown protein
Csa2G036690	4.70413e-05	2.43642e-07	3.40611	Putative S-adenosylmethionine decarboxylase; contains IPR012511 (S-adenosyl-l-methionine decarboxylase leader peptide)
Csa4G081290	4.70671e-05	2.47872e-07	3.79721	Unknown protein
Csa2G423560	6.36092e-05	4.12589e-07	4.00523	Zinc finger protein CONSTANS-like protein; contains IPR000315 (Zinc finger, B-box)
Csa1G045990	6.36092e-05	4.14162e-07	3.48065	U-box domain-containing protein; contains IPR013083 (Zinc finger, RING/FYVE/PHD-type), IPR016024 (Armadillo-type fold)
Csa1G039170	6.36092e-05	4.15276e-07	5.01064	Emb|CAB62613.1
Csa7G267900	6.44529e-05	4.26394e-07	4.17331	Photosystem II 22 kDa protein; contains IPR022796 (Chlorophyll A-B binding protein), IPR023329 (Chlorophyll a/b binding protein domain)
Csa7G046100	7.6027e-05	5.75761e-07	2.21066	Cytochrome b6-f complex iron-sulfur subunit; contains IPR014349 (Rieske iron-sulphur protein), IPR014909 (Cytochrome b6-f complex Fe-S subunit), IPR023960 (Cytochrome b6-f complex iron-sulfur subunit)
Csa2G377880	7.66805e-05	5.84048e-07	1.99635	Receptor protein kinase, putative; contains IPR013210 (Leucine-rich repeat-containing N-terminal, type 2)
Csa4G094530	8.18162e-05	6.44507e-07	7.08691	Rhomboid family protein; contains IPR002610 (Peptidase S54, rhomboid)
Csa2G378530	8.18162e-05	6.48091e-07	3.16279	Plasma membrane H+ ATPase; contains IPR001757 (Cation-transporting P-type ATPase), IPR023298 (P-type ATPase, transmembrane domain)
Csa2G036680	8.5462e-05	6.95569e-07	5.78353	S-adenosylmethionine decarboxylase proenzyme; contains IPR001985 (S-adenosylmethionine decarboxylase), IPR016067 (S-adenosylmethionine decarboxylase, core), IPR018167 (S-adenosylmethionine decarboxylase subgroup)
Csa4G500330	8.80432e-05	7.24241e-07	3.46575	NAD dependent epimerase/dehydratase, putative; contains IPR016040 (NAD(P)-binding domain)
Csa4G046820	9.10465e-05	7.60835e-07	5.05119	Hydrolase, alpha/beta fold family protein; contains IPR000073 (Alpha/beta hydrolase fold-1), IPR000639 (Epoxide hydrolase-like), IPR026129 (Alpha/beta hydrolase, putative)
Csa4G294410	9.26435e-05	7.95061e-07	2.60444	Cation/H(+) antiporter 20; contains IPR006153 (Cation/H+ exchanger)
Csa5G198770	9.26435e-05	8.01787e-07	1.64966	Aquaporin; contains IPR000425 (Major intrinsic protein), IPR023271 (Aquaporin-like)
Csa2G379140	9.26435e-05	8.10469e-07	3.71694	Plastid lipid-associated protein; contains IPR006843 (Plastid lipid-associated protein/fibrillin conserved domain)
Csa6G188680	9.44127e-05	8.34e-07	4.09027	Ribulose-1,5-bisphosphate carboxylase/oxygenase activase 1; contains IPR027417 (P-loop containing nucleoside triphosphate hydrolase)
Csa3G067770	9.44127e-05	8.40643e-07	2.23317	Kinase-like protein; contains IPR011009 (Protein kinase-like domain)
Csa5G644590	9.51367e-05	8.57125e-07	1.05376	Monoglyceride lipase; contains IPR000073 (Alpha/beta hydrolase fold-1)
Csa7G051310	9.76049e-05	9.01402e-07	3.13527	O-acyltransferase WSD1; contains IPR004255 (O-acyltransferase, WSD1, N-terminal)
Csa2G347140	0.000101822	9.88258e-07	1.74445	Phospholipase D; contains IPR008973 (C2 calcium/lipid-binding domain, CaLB), IPR015679 (Phospholipase D family), IPR024632 (Phospholipase D, C-terminal)
Csa4G268040	0.000101846	9.9293e-07	3.05631	Putative SHOOT1 protein; contains IPR001478 (PDZ domain), IPR011990 (Tetratricopeptide-like helical)
Csa5G023910	0.00010651	1.05694e-06	2.55362	Cyclin, putative; contains IPR013763 (Cyclin-like)
Csa6G425800	0.000108148	1.0779e-06	2.22168	Transmembrane protein C20orf108; contains IPR009688 (Domain of unknown function DUF1279)
Csa3G903470	0.000111937	1.16438e-06	3.31902	Aluminum-activated malate transporter 12; contains IPR020966 (Aluminum-activated malate transporter)
Csa1G470420	0.00011225	1.17309e-06	6.13646	CBL-interacting protein kinase 16; contains IPR020636 (Calcium/calmodulin-dependent/calcium-dependent protein kinase)
Csa3G733360	0.00011225	1.1856e-06	3.38948	Chloroplast lumen common protein family-like protein; contains IPR021825 (Protein of unknown function DUF3411)
Csa7G431440	0.0001141	1.25641e-06	5.46837	Hydroxycinnamoyl CoA shikimate/quinate hydroxycinnamoyltransferase; contains IPR003480 (Transferase), IPR023213 (Chloramphenicol acetyltransferase-like domain)
Csa5G524740	0.000117592	1.36651e-06	2.31449	Monodehydroascorbate reductase, putative; contains IPR013027 (FAD-dependent pyridine nucleotide-disulphide oxidoreductase), IPR016156 (FAD/NAD-linked reductase, dimerisation), IPR023753 (Pyridine nucleotide-disulphide oxidoreductase, FAD/NAD(P)-binding domain)
Csa1G062310	0.000121974	1.46015e-06	2.44363	Aminomethyltransferase; contains IPR006223 (Glycine cleavage system T protein), IPR027266 (GTP-binding protein TrmE/Glycine cleavage system T protein, domain 1)
Csa3G736740	0.000121974	1.47021e-06	5.21823	MYB transcription factor; contains IPR009057 (Homeodomain-like)
Csa7G452930	0.000122093	1.47933e-06	4.55091	Putative uncharacterized protein OSJNBa0014K08.16; contains IPR012876 (Protein of unknown function DUF1677, plant)
Csa7G012940	0.000126456	1.59611e-06	3.12459	Glyoxylate/hydroxypyruvate reductase B; contains IPR006139 (D-isomer specific 2-hydroxyacid dehydrogenase, catalytic domain), IPR016040 (NAD(P)-binding domain)
Csa2G258610	0.000130656	1.696e-06	5.31319	Auxin-induced protein 6B; contains IPR003676 (Auxin responsive SAUR protein)
Csa2G121970	0.00013286	1.76878e-06	5.56867	Sucrose-phosphate synthase; contains IPR012819 (Sucrose phosphate synthase, plant)
Csa4G082310	0.000137733	1.93627e-06	3.47892	Solanesyl diphosphate synthase, putative; contains IPR017446 (Polyprenyl synthetase-related)
Csa6G425130	0.000140377	2.03402e-06	7.08028	Protein FANTASTIC FOUR 3; contains IPR021410 (Protein of unknown function DUF3049)
Csa2G350310	0.000140377	2.06366e-06	2.34782	F12A21.16
Csa3G222800	0.000140377	2.07543e-06	2.42165	Ferredoxin I; contains IPR010241 (Ferredoxin [2Fe-2S], plant), IPR012675 (Beta-grasp domain)
Csa5G609710	0.000141005	2.09887e-06	1.99555	Ribulose bisphosphate carboxylase small chain; contains IPR000894 (Ribulose bisphosphate carboxylase small chain, domain), IPR024680 (Ribulose-1,5-bisphosphate carboxylase small subunit, N-terminal), IPR024681 (Ribulose bisphosphate carboxylase, small chain)
Csa2G252020	0.000141102	2.10936e-06	3.42417	Fructose-bisphosphate aldolase; contains IPR000741 (Fructose-bisphosphate aldolase, class-I), IPR013785 (Aldolase-type TIM barrel)
Csa2G363540	0.000145538	2.27403e-06	3.01761	Glutamate receptor; contains IPR001320 (Ionotropic glutamate receptor), IPR001638 (Extracellular solute-binding protein, family 3), IPR001828 (Extracellular ligand-binding receptor)
Csa4G307350	0.000145861	2.30989e-06	3.20462	Fructose-1,6-bisphosphatase class 1; contains IPR000146 (Fructose-1,6-bisphosphatase class 1/Sedoheputulose-1,7-bisphosphatase)
Csa2G382660	0.000145861	2.31082e-06	3.27031	WRKY transcription factor; contains IPR003657 (DNA-binding WRKY), IPR014760 (Serum albumin, N-terminal)
Csa3G638530	0.000147336	2.34203e-06	4.11615	LrgB-like family protein; contains IPR007300 (LrgB-like protein)
Csa4G218340	0.000147336	2.36544e-06	3.49647	Unknown protein
Csa6G516740	0.000147336	2.37178e-06	2.78497	Flavoprotein wrbA, putative; contains IPR005025 (NADPH-dependent FMN reductase), IPR010089 (Flavoprotein WrbA)
Csa4G646340	0.000147336	2.37781e-06	6.89296	17.5 kDa class II heat shock protein; contains IPR008978 (HSP20-like chaperone)
Csa3G119340	0.000147336	2.38306e-06	2.66356	ATP synthase; contains IPR000711 (ATPase, F1 complex, OSCP/delta subunit), IPR026015 (F1F0 ATP synthase OSCP/delta subunit, N-terminal domain)
Csa1G186610	0.000149722	2.45256e-06	4.51906	SdcS: sodium-dependent dicarboxylate transporter; contains IPR001898 (Sodium/sulphate symporter)
Csa2G377870	0.000160257	2.68537e-06	4.82134	Extracellular ligand-gated ion channel; contains IPR021924 (Protein of unknown function DUF3537)
Csa6G079750	0.000160434	2.69531e-06	5.06482	CER1 protein, putative, expressed; contains IPR006694 (Fatty acid hydroxylase), IPR021940 (Uncharacterised domain Wax2, C-terminal)
Csa3G638540	0.000160807	2.70858e-06	3.52893	Phosphoribulokinase/uridine kinase; contains IPR006082 (Phosphoribulokinase), IPR027417 (P-loop containing nucleoside triphosphate hydrolase)
Csa4G664300	0.000163133	2.7753e-06	3.92761	Glyceraldehyde-3-phosphate dehydrogenase B; contains IPR003823 (Domain of unknown function CP12), IPR020831 (Glyceraldehyde/Erythrose phosphate dehydrogenase family)
Csa4G618450	0.000166259	2.8513e-06	3.23223	Protein FAR1-related sequence 1; contains IPR004330 (FAR1 DNA binding domain), IPR007527 (Zinc finger, SWIM-type), IPR018289 (MULE transposase domain)
Csa6G497060	0.000166474	2.86924e-06	3.04686	Malate dehydrogenase; contains IPR001557 (L-lactate/malate dehydrogenase)
Csa2G374640	0.000168052	2.90717e-06	3.32693	Probable peptide/nitrate transporter; contains IPR000109 (Proton-dependent oligopeptide transporter family), IPR016196 (Major facilitator superfamily domain, general substrate transporter)
Csa3G121640	0.000171847	3.01496e-06	2.69745	Putative MYB transcription factor; contains IPR009057 (Homeodomain-like)
Csa2G357290	0.000172334	3.06446e-06	2.06275	Chlorophyll a-b-binding protein 8, chloroplastic; contains IPR022796 (Chlorophyll A-B binding protein), IPR023329 (Chlorophyll a/b binding protein domain)
Csa3G238190	0.00017277	3.1109e-06	2.11772	Protein phosphatase, putative; contains IPR001932 (Protein phosphatase 2C (PP2C)-like), IPR015655 (Protein phosphatase 2C)
Csa5G182730	0.000175229	3.17813e-06	4.97551	Ribulose-1,5-bisphosphate carboxylase/oxygenase activase 1; contains IPR027417 (P-loop containing nucleoside triphosphate hydrolase)
Csa3G865440	0.000175229	3.19791e-06	2.47553	MADS box transcription factor; contains IPR002100 (Transcription factor, MADS-box), IPR002487 (Transcription factor, K-box)
Csa3G252490	0.000175229	3.20318e-06	2.94178	Glyceraldehyde-3-phosphate dehydrogenase A; contains IPR020831 (Glyceraldehyde/Erythrose phosphate dehydrogenase family)
Csa2G351700	0.000177195	3.28158e-06	2.86834	Glycine dehydrogenase [decarboxylating] 2; contains IPR020581 (Glycine cleavage system P protein)
Csa3G859700	0.000177195	3.29151e-06	3.67631	Mannan endo-1,4-beta-mannosidase; contains IPR017853 (Glycoside hydrolase, superfamily)
Csa6G439970	0.000177765	3.31916e-06	2.93263	Arabidopsis thaliana genomic DNA, chromosome 5, P1 clone:MOK16
Csa6G001220	0.000178477	3.36353e-06	4.56539	CBL-interacting protein kinase 1; contains IPR004041 (NAF domain), IPR011009 (Protein kinase-like domain)
Csa5G168930	0.000179403	3.3888e-06	3.96689	Leucine-rich repeat receptor-like protein kinase; contains IPR001611 (Leucine-rich repeat), IPR003591 (Leucine-rich repeat, typical subtype)
Csa5G622650	0.000180309	3.42521e-06	3.19044	Unknown protein
Csa6G187980	0.000180309	3.44573e-06	3.00786	UPF0503 protein At3g09070, chloroplastic; contains IPR008004 (Uncharacterised protein family UPF0503)
Csa1G071120	0.000181847	3.49828e-06	3.19329	Multidrug resistance protein MdtK; contains IPR002528 (Multi antimicrobial extrusion protein)
Csa6G052070	0.000188361	3.66458e-06	1.223	Adenylate kinase; contains IPR000850 (Adenylate kinase), IPR027417 (P-loop containing nucleoside triphosphate hydrolase)
Csa4G280660	0.000191153	3.78546e-06	3.88038	Oxidoreductase/ transition metal ion binding protein
Csa7G006290	0.000191613	3.81959e-06	3.6892	Cell division inhibitor-like; contains IPR001509 (NAD-dependent epimerase/dehydratase), IPR010099 (Sugar nucleotide epimerase YfcH,-like putative)
Csa4G031000	0.000192632	3.87554e-06	5.4523	Inositol-3-phosphate synthase; contains IPR002587 (Myo-inositol-1-phosphate synthase)
Csa4G645980	0.000192632	3.89776e-06	3.11671	Abscisic acid receptor PYL2; contains IPR019587 (Polyketide cyclase/dehydrase), IPR023393 (START-like domain)
Csa5G614630	0.000192632	3.90943e-06	1.97999	At2g04039/; contains IPR021374 (Protein of unknown function DUF2996)
Csa3G819790	0.000192632	3.91621e-06	1.62758	Cytochrome P450, putative; contains IPR001128 (Cytochrome P450)
Csa4G608080	0.000192971	3.9813e-06	3.94811	Unknown protein
Csa6G500600	0.000192971	4.00117e-06	5.13505	Inositol-3-phosphate synthase; contains IPR002587 (Myo-inositol-1-phosphate synthase)
Csa2G009410	0.000192971	4.04001e-06	3.72149	Methyltransferase-like; contains IPR013216 (Methyltransferase type 11)
Csa2G377890	0.000197389	4.16669e-06	2.07123	Receptor-like protein kinase; contains IPR011009 (Protein kinase-like domain)
Csa1G002780	0.000201812	4.31275e-06	3.45572	HAD-superfamily hydrolase, subfamily IA, variant 3 containing protein, expressed; contains IPR006402 (HAD-superfamily hydrolase, subfamily IA, variant 3), IPR023214 (HAD-like domain)
Csa5G021330	0.00020381	4.3998e-06	1.9185	Sec14 cytosolic factor; contains IPR001251 (CRAL-TRIO domain), IPR011074 (CRAL/TRIO, N-terminal domain)
Csa5G407080	0.000205418	4.4524e-06	4.44522	Metal ion binding protein, putative; contains IPR006121 (Heavy metal-associated domain, HMA)
Csa3G824810	0.000205708	4.46763e-06	1.93996	Phosphatase and tensin-like protein; contains IPR008973 (C2 calcium/lipid-binding domain, CaLB), IPR014019 (Phosphatase tensin type)
Csa6G013340	0.000207548	4.5347e-06	4.0722	Chloroplast lumen common protein family; contains IPR007314 (Domain of unknown function DUF399), IPR021825 (Protein of unknown function DUF3411)
Csa2G012140	0.000207812	4.54952e-06	1.44608	Rubredoxin; contains IPR004039 (Rubredoxin-type fold), IPR018527 (Rubredoxin, iron-binding site)
Csa1G569280	0.000209522	4.62343e-06	5.26919	Bidirectional sugar transporter N3; contains IPR004316 (SWEET sugar transporter)
Csa3G636370	0.00021084	4.68003e-06	1.34758	UDP-glycosyltransferase 1; contains IPR002213 (UDP-glucuronosyl/UDP-glucosyltransferase)
Csa4G038790	0.000218079	4.95461e-06	2.21809	Pentatricopeptide repeat-containing protein; contains IPR002885 (Pentatricopeptide repeat), IPR011990 (Tetratricopeptide-like helical)
Csa1G703040	0.000220741	5.04494e-06	3.49579	Similarity to DNA helicase; contains IPR027417 (P-loop containing nucleoside triphosphate hydrolase)
Csa7G435550	0.000220741	5.08426e-06	2.58149	D-glycerate 3-kinase; contains IPR027417 (P-loop containing nucleoside triphosphate hydrolase)
Csa3G134880	0.000220741	5.12933e-06	2.77649	PAP fibrillin family protein; contains IPR006843 (Plastid lipid-associated protein/fibrillin conserved domain)
Csa4G294940	0.000223116	5.22442e-06	3.8251	p-hydroxybenzoic acid efflux pump subunit aaeB
Csa7G396470	0.000223207	5.239e-06	1.14221	E3 ubiquitin-protein ligase BAH1; contains IPR004331 (SPX, N-terminal), IPR013083 (Zinc finger, RING/FYVE/PHD-type)
Csa7G322590	0.000223207	5.246e-06	2.36488	Thylakoid lumenal 29.8 kDa protein; contains IPR002683 (Photosystem II PsbP, oxygen evolving complex)
Csa1G570140	0.000226106	5.36651e-06	2.12157	BTB/POZ domain-containing protein; contains IPR011333 (BTB/POZ fold), IPR027356 (NPH3 domain)
Csa5G198220	0.000226106	5.37317e-06	2.70667	Fructose-1,6-bisphosphatase class 1; contains IPR000146 (Fructose-1,6-bisphosphatase class 1/Sedoheputulose-1,7-bisphosphatase)
Csa5G608550	0.000229216	5.49502e-06	3.91241	IST1-like protein; contains IPR005061 (Domain of unknown function DUF292, eukaryotic)
Csa3G852640	0.000229216	5.53687e-06	4.80675	Cytochrome P450, putative; contains IPR001128 (Cytochrome P450)
Csa6G198280	0.00023007	5.5675e-06	5.13915	Glutaredoxin family protein; contains IPR011905 (Glutaredoxin-like, plant II), IPR012336 (Thioredoxin-like fold)
Csa2G416810	0.000234182	5.75875e-06	1.9769	Unknown protein
Csa5G601570	0.000235326	5.87446e-06	1.67999	Alcohol dehydrogenase; contains IPR002085 (Alcohol dehydrogenase superfamily, zinc-type), IPR016040 (NAD(P)-binding domain), IPR020843 (Polyketide synthase, enoylreductase)
Csa3G038120	0.000235326	5.88167e-06	2.03536	Superoxide dismutase [Cu-Zn]; contains IPR001424 (Superoxide dismutase, copper/zinc binding domain), IPR006121 (Heavy metal-associated domain, HMA), IPR024134 (Superoxide dismutase (Cu/Zn) / chaperones)
Csa6G081450	0.000235326	5.90878e-06	1.11408	Salt-tolerance protein; contains IPR000315 (Zinc finger, B-box)
Csa5G524820	0.000235326	5.90978e-06	4.7993	At1g70420/F17O7_4; contains IPR012442 (Protein of unknown function DUF1645)
Csa3G194390	0.000236124	5.94009e-06	1.41446	Oxidoreductase, putative; contains IPR016040 (NAD(P)-binding domain)
Csa7G312930	0.00024282	6.14589e-06	3.83186	Chaperone DnaK; contains IPR013126 (Heat shock protein 70 family)
Csa1G597160	0.000243401	6.17614e-06	3.38909	Chlorophyll a-b binding protein, chloroplastic; contains IPR022796 (Chlorophyll A-B binding protein), IPR023329 (Chlorophyll a/b binding protein domain)
Csa2G439140	0.00024455	6.22658e-06	2.92714	(S)-norcoclaurine synthase; contains IPR000916 (Bet v I domain), IPR023393 (START-like domain)
Csa6G077410	0.000250174	6.42421e-06	4.95911	Glycine-rich protein-like
Csa1G065960	0.000255565	6.66389e-06	2.58402	Transcription factor; contains IPR011598 (Myc-type, basic helix-loop-helix (bHLH) domain)
Csa1G613600	0.000255565	6.67388e-06	2.81498	Chaperonin-like RbcX protein; contains IPR003435 (Chaperonin-like RbcX)
Csa4G051450	0.000264291	7.01867e-06	3.29302	Avr9/Cf-9 rapidly elicited protein 194
Csa3G120460	0.000264291	7.05901e-06	1.69354	Mitochondrial carrier-like protein; contains IPR002067 (Mitochondrial carrier protein), IPR023395 (Mitochondrial carrier domain)
Csa4G064020	0.000265948	7.11864e-06	2.70255	Photosystem II 10 kDa polypeptide; contains IPR006814 (Photosystem II PsbR)
Csa3G621430	0.000266792	7.20651e-06	2.95046	WGS project CAID00000000 data, contig chromosome 16; contains IPR021883 (Protein of unknown function DUF3493)
Csa7G414450	0.000266792	7.24574e-06	1.20052	Cyclase/dehydrase, putative, expressed; contains IPR005031 (Streptomyces cyclase/dehydrase), IPR023393 (START-like domain)
Csa2G176690	0.000267356	7.27656e-06	5.91527	Proline-rich protein
Csa6G507140	0.000267356	7.28434e-06	1.85344	GDSL esterase/lipase; contains IPR001087 (Lipase, GDSL)
Csa5G146200	0.000269373	7.44479e-06	5.80509	Aquaporin; contains IPR000425 (Major intrinsic protein), IPR023271 (Aquaporin-like)
Csa6G087980	0.000271758	7.6231e-06	2.76153	Photosystem II reaction center psb28 protein; contains IPR005610 (Photosystem II Psb28, class 1)
Csa4G293020	0.000271758	7.70032e-06	3.83568	Prostamide/prostaglandin F synthase; contains IPR012336 (Thioredoxin-like fold)
Csa5G171700	0.000271758	7.70486e-06	4.76431	CDGSH iron-sulfur domain-containing protein 2-like; contains IPR018967 (Iron sulphur-containing domain, CDGSH-type)
Csa3G680120	0.000271758	7.71904e-06	3.64131	Galactinol synthase 4; contains IPR002495 (Glycosyl transferase, family 8)
Csa3G113300	0.000271758	7.80411e-06	4.89659	22.7 kDa class IV heat shock protein; contains IPR008978 (HSP20-like chaperone)
Csa6G501350	0.000271993	7.84869e-06	4.17016	Cytochrome P450; contains IPR001128 (Cytochrome P450)
Csa3G839830	0.000279471	8.18991e-06	3.28611	F-box/LRR-repeat protein, putative; contains IPR001810 (F-box domain, cyclin-like), IPR006553 (Leucine-rich repeat, cysteine-containing subtype)
Csa6G488380	0.000279471	8.20805e-06	1.37669	Thioredoxin family protein; contains IPR005746 (Thioredoxin), IPR012336 (Thioredoxin-like fold)
Csa5G598730	0.000279471	8.23476e-06	3.92086	Alanine aminotransferase 2; contains IPR015424 (Pyridoxal phosphate-dependent transferase)
Csa3G743970	0.000283145	8.48408e-06	3.4051	UDP-glycosyltransferase 1; contains IPR002213 (UDP-glucuronosyl/UDP-glucosyltransferase)
Csa1G654900	0.000283145	8.52236e-06	2.98851	Phosphoglycolate phosphatase; contains IPR006357 (HAD-superfamily hydrolase, subfamily IIA), IPR023214 (HAD-like domain), IPR023215 (Nitrophenylphosphatase-like domain)
Csa2G381850	0.000283145	8.54447e-06	1.20147	ATP synthase subunit b; contains IPR002146 (ATPase, F0 complex, subunit B/B', bacterial/chloroplast)
Csa2G022800	0.000283145	8.57649e-06	1.01164	WGS project CAID00000000 data, contig chromosome 07; contains IPR018962 (Domain of unknown function DUF1995)
Csa5G604170	0.000283145	8.59917e-06	3.6293	Putative peptide/nitrate transporter; contains IPR000109 (Proton-dependent oligopeptide transporter family), IPR016196 (Major facilitator superfamily domain, general substrate transporter)
Csa6G501880	0.000283528	8.64067e-06	3.14883	Probable ubiquinone biosynthesis protein UbiB; contains IPR011009 (Protein kinase-like domain)
Csa3G200700	0.000283528	8.73253e-06	3.26308	Putative leucine-rich repeat receptor-like serine/threonine-protein kinase; contains IPR001611 (Leucine-rich repeat)
Csa2G351520	0.000283528	8.74032e-06	2.44371	Extracellular calcium sensing receptor; contains IPR001763 (Rhodanese-like domain)
Csa6G343710	0.000283528	8.79504e-06	1.38542	Thioredoxin m; contains IPR005746 (Thioredoxin), IPR012336 (Thioredoxin-like fold)
Csa2G271440	0.000283674	8.84011e-06	5.71106	Unknown protein
Csa5G644000	0.000284618	8.8943e-06	2.44529	Thylakoid membrane protein slr0575-like protein; contains IPR021275 (Protein of unknown function DUF2854)
Csa3G536670	0.000286108	8.97848e-06	3.81983	Boron transporter, putative; contains IPR003020 (Bicarbonate transporter, eukaryotic)
Csa5G168760	0.000287361	9.05506e-06	2.65029	Unknown protein
Csa2G416200	0.00028752	9.07937e-06	3.68671	Cellulose synthase-like protein; contains IPR005150 (Cellulose synthase)
Csa6G425190	0.000294266	9.34018e-06	5.84621	Protein FANTASTIC FOUR 3; contains IPR021410 (Protein of unknown function DUF3049)
Csa3G175690	0.000301621	9.73121e-06	2.23972	Trehalose 6-phosphate phosphatase; contains IPR006379 (HAD-superfamily hydrolase, subfamily IIB), IPR023214 (HAD-like domain)
Csa6G501360	0.000302121	9.78316e-06	2.99333	Cytochrome P450; contains IPR001128 (Cytochrome P450)
Csa7G067510	0.00030282	9.81899e-06	3.69492	Glutathione-regulated potassium-efflux system protein kefb; contains IPR006153 (Cation/H+ exchanger), IPR016040 (NAD(P)-binding domain)
Csa2G264560	0.00030317	9.86786e-06	1.99244	Phosphatidylinositol-specific phospholipase c; contains IPR017946 (PLC-like phosphodiesterase, TIM beta/alpha-barrel domain)
Csa4G046810	0.000303396	9.92013e-06	3.27181	GDP-mannose 4,6-dehydratase; contains IPR001509 (NAD-dependent epimerase/dehydratase), IPR006368 (GDP-mannose 4,6-dehydratase)
Csa7G012410	0.000305422	1.00097e-05	3.46856	Metal ion binding protein, putative; contains IPR006121 (Heavy metal-associated domain, HMA)
Csa6G497310	0.000306505	1.01605e-05	3.09393	Serine hydroxymethyltransferase; contains IPR001085 (Serine hydroxymethyltransferase), IPR015424 (Pyridoxal phosphate-dependent transferase)
Csa3G002850	0.000306505	1.0201e-05	2.76228	Putative D27 family protein; contains IPR025114 (Domain of unknown function DUF4033)
Csa2G130670	0.000306505	1.02299e-05	1.91993	Non-lysosomal glucosylceramidase; contains IPR014551 (Beta-glucosidase, GBA2 type), IPR024462 (Beta-glucosidase, GBA2 type, N-terminal)
Csa2G277050	0.000308087	1.04177e-05	4.44614	Zeaxanthin epoxidase, chloroplastic; contains IPR008984 (SMAD/FHA domain), IPR017079 (Zeaxanthin epoxidase)
Csa1G467070	0.00031113	1.05624e-05	3.23622	Unknown protein
Csa3G914590	0.000312979	1.06388e-05	6.05381	Ubiquitin ligase protein cop1, putative; contains IPR015943 (WD40/YVTN repeat-like-containing domain)
Csa4G003670	0.000316791	1.08714e-05	2.19377	Cp12 domain-containing protein 1; contains IPR003823 (Domain of unknown function CP12)
Csa2G022810	0.00031683	1.08961e-05	1.69486	Chaperone protein dnaJ; contains IPR001623 (DnaJ domain)
Csa2G079100	0.00031683	1.09419e-05	5.6286	Ammonium transporter; contains IPR001905 (Ammonium transporter), IPR024041 (Ammonium transporter AmtB-like domain)
Csa3G698490	0.00032002	1.12275e-05	1.79013	Cytochrome P450; contains IPR001128 (Cytochrome P450)
Csa1G032440	0.00032002	1.1282e-05	2.98413	Putative At5g37260-like protein; contains IPR009057 (Homeodomain-like)
Csa5G168980	0.000320136	1.1304e-05	3.53635	Rubredoxin family protein; contains IPR001478 (PDZ domain), IPR004039 (Rubredoxin-type fold)
Csa1G039100	0.000325414	1.15855e-05	4.92227	Chaperone clpb, putative; contains IPR001270 (Chaperonin ClpA/B), IPR004176 (Clp, N-terminal), IPR019489 (Clp ATPase, C-terminal), IPR023150 (Double Clp-N motif), IPR027417 (P-loop containing nucleoside triphosphate hydrolase)
Csa1G062930	0.0003272	1.16776e-05	2.40647	ATP synthase gamma chain; contains IPR000131 (ATPase, F1 complex, gamma subunit), IPR023632 (ATPase, F1 complex, gamma subunit conserved site), IPR023633 (ATPase, F1 complex, gamma subunit domain)
Csa1G042160	0.000328073	1.17706e-05	3.16274	AT3g18560/K24M9_5
Csa3G783860	0.000328073	1.18156e-05	1.09356	RING finger protein; contains IPR013083 (Zinc finger, RING/FYVE/PHD-type)
Csa3G011660	0.000329609	1.18927e-05	2.41832	Mitochondrial carrier protein; contains IPR018108 (Mitochondrial substrate/solute carrier), IPR023395 (Mitochondrial carrier domain)
Csa6G421670	0.000330295	1.1945e-05	2.69222	GDSL esterase/lipase; contains IPR001087 (Lipase, GDSL)
Csa1G038360	0.000331584	1.20217e-05	2.1463	Ribulose-5-phosphate-3-epimerase; contains IPR000056 (Ribulose-phosphate 3-epimerase-like), IPR013785 (Aldolase-type TIM barrel)
Csa6G046370	0.000332693	1.21487e-05	2.29754	Unknown protein; contains IPR008978 (HSP20-like chaperone)
Csa1G041560	0.000335343	1.22747e-05	1.81889	Extracellular calcium sensing receptor; contains IPR001763 (Rhodanese-like domain)
Csa5G175970	0.000335967	1.23122e-05	3.37832	Transcription factor; contains IPR016177 (DNA-binding, integrase-type)
Csa3G100790	0.000337229	1.24588e-05	2.77257	Peroxisomal membrane protein, putative; contains IPR007248 (Mpv17/PMP22)
Csa7G026250	0.000339342	1.2602e-05	2.23339	Putative uncharacterized protein OJ1528D07.3
Csa5G646710	0.000343227	1.28023e-05	2.11567	Enzyme of the cupin family protein; contains IPR014710 (RmlC-like jelly roll fold)
Csa5G649300	0.000343314	1.28654e-05	2.03474	SNARE associated Golgi protein; contains IPR015414 (SNARE associated Golgi protein)
Csa7G031580	0.000343314	1.28802e-05	2.68135	RING-H2 finger protein; contains IPR013083 (Zinc finger, RING/FYVE/PHD-type)
Csa2G222050	0.000346994	1.31089e-05	3.08421	1,2-dihydroxy-3-keto-5-methylthiopentene dioxygenase 3; contains IPR004313 (Acireductone dioxygenase ARD family)
Csa3G180220	0.000348845	1.32396e-05	3.75824	L-threonine 3-dehydrogenase; contains IPR002085 (Alcohol dehydrogenase superfamily, zinc-type), IPR016040 (NAD(P)-binding domain), IPR020843 (Polyketide synthase, enoylreductase)
Csa5G151500	0.000348994	1.32848e-05	4.08696	Gb|AAF04428.1
Csa3G734880	0.000350651	1.33844e-05	1.59817	Actin-depolymerizing factor; contains IPR002108 (Actin-binding, cofilin/tropomyosin type), IPR017904 (ADF/Cofilin/Destrin)
Csa5G506320	0.000355471	1.36922e-05	2.37816	WAT1-related protein; contains IPR000620 (Drug/metabolite transporter)
Csa7G073720	0.000356929	1.37962e-05	3.35912	Calmodulin-like protein; contains IPR011992 (EF-hand-like domain)
Csa3G133990	0.000356929	1.3799e-05	4.69655	Folate/biopterin transporter family protein; contains IPR004324 (Biopterin transport-related protein BT1), IPR016196 (Major facilitator superfamily domain, general substrate transporter)
Csa6G088710	0.000357031	1.38455e-05	1.34616	Cytochrome P450; contains IPR001128 (Cytochrome P450)
Csa6G433300	0.000357574	1.40736e-05	2.39415	Alanine:glyoxylate aminotransferase; contains IPR015424 (Pyridoxal phosphate-dependent transferase), IPR024169 (Serine-pyruvate aminotransferase/2-aminoethylphosphonate-pyruvate transaminase)
Csa2G317420	0.000357574	1.41217e-05	4.6457	ATP-dependent zinc metalloprotease FtsH; contains IPR027417 (P-loop containing nucleoside triphosphate hydrolase)
Csa4G648020	0.000357574	1.41894e-05	1.73705	Copper-transporting ATPase; contains IPR001757 (Cation-transporting P-type ATPase), IPR023214 (HAD-like domain)
Csa7G009170	0.000357695	1.42293e-05	2.52942	Calcium-binding EF hand family protein; contains IPR011992 (EF-hand-like domain)
Csa3G207890	0.000362794	1.45749e-05	3.21908	Nitrite reductase; contains IPR005117 (Nitrite/Sulfite reductase ferredoxin-like domain), IPR006067 (Nitrite/sulphite reductase 4Fe-4S domain)
Csa5G650460	0.000363341	1.46919e-05	1.62574	Rieske (2Fe-2S) domain protein; contains IPR017941 (Rieske [2Fe-2S] iron-sulphur domain), IPR023329 (Chlorophyll a/b binding protein domain)
Csa4G653470	0.000363341	1.48018e-05	3.87328	ATP-dependent zinc metalloprotease FtsH; contains IPR005936 (Peptidase, FtsH), IPR027417 (P-loop containing nucleoside triphosphate hydrolase)
Csa1G050300	0.000364274	1.48557e-05	4.32465	4-coumarate-CoA ligase; contains IPR000873 (AMP-dependent synthetase/ligase), IPR025110 (Domain of unknown function DUF4009)
Csa3G175660	0.000370668	1.54552e-05	3.21863	Peroxisomal membrane protein 11-4; contains IPR008733 (Peroxisomal biogenesis factor 11)
Csa3G126170	0.000371214	1.54942e-05	3.36417	NAD(P)H-quinone oxidoreductase subunit 6; contains IPR009902 (Protein of unknown function DUF1442)
Csa4G001570	0.000372117	1.56291e-05	1.51055	Intracellular protease, PfpI family protein, expressed; contains IPR006286 (Peptidase C56, PfpI)
Csa1G181360	0.000376019	1.5842e-05	3.4403	ABC(ATP-binding) family transporter; contains IPR027417 (P-loop containing nucleoside triphosphate hydrolase)
Csa3G607120	0.000376357	1.58727e-05	1.70489	Cyclic nucleotide-gated channel C; contains IPR005821 (Ion transport domain), IPR014710 (RmlC-like jelly roll fold)
Csa1G372010	0.000380206	1.61292e-05	3.10977	Aldehyde dehydrogenase, putative; contains IPR016161 (Aldehyde/histidinol dehydrogenase)
Csa1G651640	0.000380206	1.61433e-05	3.37766	WGS project CAID00000000 data, contig chromosome 11; contains IPR018790 (Protein of unknown function DUF2358)
Csa1G064750	0.000380375	1.61911e-05	1.92161	Unknown protein
Csa5G184310	0.000381338	1.62653e-05	6.19531	Putative regulator of chromosome condensation (RCC1) family protein; contains IPR009091 (Regulator of chromosome condensation 1/beta-lactamase-inhibitor protein II)
Csa3G016960	0.000385115	1.65507e-05	1.08641	Lon protease homolog; contains IPR015947 (PUA-like domain), IPR027065 (Lon protease), IPR027417 (P-loop containing nucleoside triphosphate hydrolase)
Csa6G136020	0.000385115	1.65605e-05	2.82538	Phosphoglycerate kinase, putative; contains IPR001576 (Phosphoglycerate kinase)
Csa6G014690	0.000385295	1.6585e-05	2.27656	Alpha/beta hydrolase fold
Csa4G308550	0.000386594	1.67082e-05	2.17461	Chlorophyll a-b binding protein 6, chloroplastic; contains IPR022796 (Chlorophyll A-B binding protein), IPR023329 (Chlorophyll a/b binding protein domain)
Csa1G042670	0.000390278	1.71257e-05	3.6799	Chaperone protein DnaJ; contains IPR001623 (DnaJ domain)
Csa4G001720	0.000390525	1.7167e-05	3.43429	Beta-glucosidase, putative; contains IPR001360 (Glycoside hydrolase, family 1), IPR017853 (Glycoside hydrolase, superfamily)
Csa4G620600	0.000391163	1.72292e-05	2.78482	UDP-glycosyltransferase 1; contains IPR002213 (UDP-glucuronosyl/UDP-glucosyltransferase)
Csa3G074480	0.000391845	1.72762e-05	2.35154	Putative uncharacterized protein OJ1619_F12.2; contains IPR008480 (Protein of unknown function DUF761, plant)
Csa1G630330	0.000397876	1.76903e-05	2.38789	Chlorophyll a-b-binding protein 8, chloroplastic; contains IPR022796 (Chlorophyll A-B binding protein), IPR023329 (Chlorophyll a/b binding protein domain)
Csa6G095910	0.000398209	1.77648e-05	5.28514	Late elongated hypocotyl and circadian clock associated-1-like protein 1; contains IPR009057 (Homeodomain-like)
Csa4G192090	0.000398706	1.7839e-05	1.23922	Pyridoxamine 5'-phosphate oxidase-related FMN-binding protein; contains IPR014599 (Haem iron utilisation protein, pyridoxamine 5'-phosphate domain-type)
Csa7G037540	0.000402377	1.80383e-05	7.47698	Unknown protein
Csa3G818260	0.000405705	1.83288e-05	2.86059	Cytochrome P450, putative; contains IPR001128 (Cytochrome P450)
Csa2G060360	0.000406482	1.85054e-05	4.10652	Unknown protein; contains IPR010903 (Protein of unknown function DUF1517)
Csa1G132110	0.000411876	1.88406e-05	3.9942	Arabidopsis thaliana genomic DNA, chromosome 5, P1 clone:MOK16; contains IPR007608 (Senescence regulator)
Csa6G185830	0.000412257	1.88939e-05	5.41423	Isoprenyl transferase; contains IPR001441 (Decaprenyl diphosphate synthase-like)
Csa2G270780	0.000418936	1.93276e-05	1.63134	BZIP transcription factor family protein 2; contains IPR004827 (Basic-leucine zipper domain)
Csa3G877610	0.000419731	1.94009e-05	1.61524	Myosin
Csa1G046130	0.000419764	1.94223e-05	2.54388	Protein ApaG; contains IPR001943 (UVR domain), IPR007474 (ApaG domain)
Csa2G176190	0.00042466	1.97951e-05	6.03324	Proline-rich protein
Csa7G017680	0.000424971	1.98281e-05	1.29948	Geranylgeranyl-diphosphate synthase; contains IPR017446 (Polyprenyl synthetase-related)
Csa3G166320	0.000426483	1.99346e-05	2.2633	Pre-mRNA splicing factor, putative; contains IPR011990 (Tetratricopeptide-like helical)
Csa2G360750	0.000426483	1.99728e-05	3.2216	Guanine nucleotide-binding protein G(I)/G(S)/G(T) subunit beta-2; contains IPR015943 (WD40/YVTN repeat-like-containing domain), IPR020472 (G-protein beta WD-40 repeat)
Csa5G100000	0.000427268	2.00523e-05	1.1739	Glutamate decarboxylase, putative; contains IPR002129 (Pyridoxal phosphate-dependent decarboxylase), IPR015424 (Pyridoxal phosphate-dependent transferase)
Csa6G513620	0.000427268	2.00663e-05	3.89749	F19K23.17 protein
Csa3G038140	0.000427268	2.00799e-05	2.01971	PGR5-like protein 1B
Csa3G776970	0.000428182	2.02788e-05	2.66359	Carbonic anhydrase family protein; contains IPR001148 (Alpha carbonic anhydrase), IPR023561 (Carbonic anhydrase, alpha-class)
Csa4G595970	0.000432428	2.07203e-05	3.20368	Magnesium-protoporphyrin IX monomethyl ester [oxidative] cyclase; contains IPR003251 (Rubrerythrin), IPR008434 (Magnesium-protoporphyrin IX monomethyl ester aerobic oxidative cyclase)
Csa3G903530	0.000432428	2.0739e-05	3.95458	Putative cytochrome P450; contains IPR001128 (Cytochrome P450)
Csa4G052620	0.000434857	2.09517e-05	2.45051	UDP-glucose 4-epimerase; contains IPR001509 (NAD-dependent epimerase/dehydratase), IPR005886 (UDP-glucose 4-epimerase GalE), IPR025308 (UDP-glucose 4-epimerase C-terminal domain)
Csa1G120450	0.000440072	2.13562e-05	6.52132	Carbonic anhydrase, putative; contains IPR001148 (Alpha carbonic anhydrase), IPR023561 (Carbonic anhydrase, alpha-class)
Csa6G507290	0.000441275	2.14761e-05	3.00237	Protein phosphatase 2c, putative; contains IPR001932 (Protein phosphatase 2C (PP2C)-like), IPR015655 (Protein phosphatase 2C)
Csa2G352960	0.000441845	2.15384e-05	4.41751	Early-responsive to dehydration protein, putative, expressed; contains IPR003864 (Domain of unknown function DUF221)
Csa1G534780	0.00044354	2.16403e-05	2.06142	At1g30260/F12P21_9
Csa5G591720	0.000446193	2.1828e-05	3.70744	Small heat shock protein; contains IPR008978 (HSP20-like chaperone)
Csa5G219390	0.000446309	2.18726e-05	3.18169	Probable peptide/nitrate transporter; contains IPR000109 (Proton-dependent oligopeptide transporter family), IPR016196 (Major facilitator superfamily domain, general substrate transporter)
Csa5G608280	0.000449206	2.22051e-05	2.88555	Protein CHUP1
Csa3G134710	0.000450338	2.24084e-05	3.37533	Protein PROTON GRADIENT REGULATION
Csa2G382420	0.000450436	2.24473e-05	1.62376	Serine-rich protein
Csa6G525340	0.000452083	2.25884e-05	2.62593	Photosystem I reaction center subunit X psaK; contains IPR000549 (Photosystem I PsaG/PsaK protein), IPR023618 (Photosystem I PsaG/PsaK domain)
Csa4G167980	0.000453142	2.27597e-05	2.4196	Alkaline alpha-galactosidase seed imbibition protein; contains IPR008811 (Raffinose synthase), IPR013785 (Aldolase-type TIM barrel)
Csa4G331590	0.000453484	2.28693e-05	3.33754	CBL-interacting protein kinase 08; contains IPR020636 (Calcium/calmodulin-dependent/calcium-dependent protein kinase)
Csa7G430770	0.000453908	2.29957e-05	2.28798	Ribulose bisphosphate carboxylase/oxygenase activase; contains IPR027417 (P-loop containing nucleoside triphosphate hydrolase)
Csa2G239390	0.00045407	2.30434e-05	2.12625	Cysteine/Histidine-rich C1 domain family protein; contains IPR002219 (Protein kinase C-like, phorbol ester/diacylglycerol binding), IPR004146 (DC1), IPR011424 (C1-like)
Csa1G411740	0.000454262	2.3073e-05	3.93375	Soul heme-binding family protein; contains IPR006917 (SOUL haem-binding protein), IPR011256 (Regulatory factor, effector, bacterial), IPR018790 (Protein of unknown function DUF2358)
Csa1G538280	0.000455372	2.32064e-05	1.99172	Cationic amino acid transporter; contains IPR002293 (Amino acid/polyamine transporter I)
Csa2G378580	0.00045564	2.32887e-05	2.21394	Probable ubiquinone biosynthesis protein UbiB; contains IPR011009 (Protein kinase-like domain)
Csa6G421770	0.00045564	2.33205e-05	2.9781	Trichome birefringence-like 43 protein; contains IPR025846 (PMR5 N-terminal domain), IPR026057 (PC-Esterase)
Csa4G101280	0.000459111	2.36389e-05	3.16504	Chlororespiratory reduction 7; contains IPR021954 (Protein of unknown function DUF3571)
Csa2G334530	0.000460534	2.37323e-05	1.9356	Tetratricopeptide repeat protein (Precursor); contains IPR011990 (Tetratricopeptide-like helical)
Csa6G318690	0.000461195	2.38064e-05	5.11015	Unknown protein
Csa3G844850	0.000462024	2.38898e-05	3.46757	Myb family transcription factor; contains IPR009057 (Homeodomain-like), IPR025756 (MYB-CC type transcription factor, LHEQLE-containing domain)
Csa4G312800	0.000462033	2.40363e-05	2.4403	Unknown protein; contains IPR007789 (Protein of unknown function DUF688)
Csa4G598000	0.000462033	2.40403e-05	2.0188	Triosephosphate isomerase; contains IPR000652 (Triosephosphate isomerase), IPR013785 (Aldolase-type TIM barrel)
Csa3G686720	0.00046476	2.42534e-05	2.6113	WGS project CAID00000000 data, contig chromosome 07; contains IPR021825 (Protein of unknown function DUF3411)
Csa6G490940	0.000465521	2.43337e-05	1.17471	Lipase; contains IPR002921 (Lipase, class 3)
Csa7G051320	0.000466972	2.44908e-05	1.80196	O-acyltransferase WSD1; contains IPR009721 (O-acyltransferase, WSD1, C-terminal)
Csa6G409350	0.000467033	2.45437e-05	3.4271	mRNA, clone: RTFL01-07-P23
Csa1G173190	0.00046824	2.46872e-05	2.24454	Unknown protein
Csa6G518380	0.000469872	2.48883e-05	1.34571	Magnesium chelatase subunit I; contains IPR011775 (Magnesium chelatase, ATPase subunit I), IPR027417 (P-loop containing nucleoside triphosphate hydrolase)
Csa2G277630	0.000476795	2.56523e-05	2.33765	Ycf36 protein; contains IPR009631 (Uncharacterised protein family Ycf36)
Csa1G325370	0.000477673	2.58005e-05	2.71333	Similarity to DNA helicase; contains IPR027417 (P-loop containing nucleoside triphosphate hydrolase)
Csa7G405850	0.00047831	2.5884e-05	4.85117	Chaperone protein dnaJ; contains IPR001623 (DnaJ domain)
[truncated: 193 more rows]
